# Supplementary material for: Behavioral alterations are associated with vitamin B12 deficiency in the transcobalamin receptor/CD320 KO mouse
Source: PLoS One. 2017 May 18;12(5):e0177156. doi: 10.1371/journal.pone.0177156 (PMC5436650; doi:10.1371/journal.pone.0177156)
Supplement: S1 Dataset — (XLSX) [file pone.0177156.s001.xlsx]

## Sheet: Figure 1
Group	Total distance Traveled	Rearings	Time central area	Stretches	Groomings	Defecation	Urination
WT-Cbl	1488	11	85	16	6	0	0
WT-Cbl	2376	24	25	3	4	0	0
WT-Cbl	4284	34	62	2	2	2	1
WT-Cbl	1800	24	68	15	1	0	0
WT-Cbl	228	0	31	39	7	3	0
WT-Cbl	2520	14	20	1	7	0	0
WT-Cbl	2124	21	19	2	2	2	0
WT-Cbl	2244	22	40	7	5	1	0
WT-Cbl	1428	21	24	2	9	7	3
WT-Cbl	2256	19	46	3	6	7	2
WT-Cbl	2328	21	9	0	7	4	1
WT-Cbl	2580	22	22	2	7	4	0
WT-Cbl	1308	15	9	2	6	0	0
WT-Cbl	3240	27	31	3	3	0	0
WT-Cbl	2724	27	48	5	1	0	0
KO	576	3	146	18	5	5	1
KO	1044	8	104	16	7	0	0
KO	996	14	75	11	1	4	0
KO	984	15	32	21	2	12	1
KO	1752	24	46	6	2	1	0
KO	984	14	32	20	4	4	1
KO	1116	21	63	14	4	1	2
KO	1428	14	33	9	5	1	1
KO	144	2	6	8	2	0	0
KO	60	2	107	27	2	3	1
KO	1224	15	20	6	5	3	0
KO	660	4	26	12	8	0	1
KO	1788	8	32	20	8	9	2
KO	192	2	83	19	8	7	2
KO	588	9	10	6	8	4	1
WT	1392	11	87	1	2	0	0
WT	2136	18	68	0	4	0	0
WT	2892	38	48	2	4	0	0
WT	3024	46	54	0	2	0	0
WT	1956	36	15	2	3	0	0
WT	1728	32	20	2	3	0	0
WT	1488	13	24	1	1	0	0
WT	2652	26	26	2	2	0	0
WT	2004	31	123	2	2	0	0
WT	2472	13	55	3	4	1	0
WT	2724	16	48	2	3	1	0
WT	2868	33	55	1	2	0	0
WT	2916	25	41	5	3	0	0
WT	3504	37	49	0	1	0	0
WT	2832	29	84	1	1	0	0
