# Supplementary material for: Behavioral alterations are associated with vitamin B12 deficiency in the transcobalamin receptor/CD320 KO mouse
Source: PLoS One. 2017 May 18;12(5):e0177156. doi: 10.1371/journal.pone.0177156 (PMC5436650; doi:10.1371/journal.pone.0177156)
Supplement: S2 Dataset — (XLSX) [file pone.0177156.s002.xlsx]

## Sheet: Figure 2
Group	Number of marbles buried
WT	10
WT	13
WT	11
WT	5
WT	9
WT	8
WT	5
WT	10
WT	3
WT	12
WT	10
KO	15
KO	17
KO	13
KO	9
KO	15
KO	16
KO	14
KO	16
KO	14
KO	14
KO	13
WT-Cbl	16
WT-Cbl	13
WT-Cbl	13
WT-Cbl	17
WT-Cbl	8
WT-Cbl	16
WT-Cbl	14
WT-Cbl	14
WT-Cbl	10
WT-Cbl	11
WT-Cbl	10
WT-Cbl	8
WT-Cbl	16
WT-Cbl	14
KO+F	14
KO+F	13
KO+F	18
KO+F	15
KO+F	15
KO+F	11
KO+F	14
KO+F	11
KO+F	11
KO+F	18
KO+F	17
KO+F	15
KO+F	17
KO+F	15
KO+F	9
