# Supplementary material for: Behavioral alterations are associated with vitamin B12 deficiency in the transcobalamin receptor/CD320 KO mouse
Source: PLoS One. 2017 May 18;12(5):e0177156. doi: 10.1371/journal.pone.0177156 (PMC5436650; doi:10.1371/journal.pone.0177156)
Supplement: S3 Dataset — (XLSX) [file pone.0177156.s003.xlsx]

## Sheet: Figure 3
Group	Number of Entrances				Max time of avoidance
	Trial 1	Trial 2	Trial 3	Trial 4	Trial 4	Retention test
WT	9	2	1	1	458	367
WT	8	3	2	1	518	416
WT	10	4	2	2	267	162
WT	6	5	3	3	224	491
WT	8	2	4	2	241	293
WT	8	2	0	0	600	600
WT	12	6	4	3	420	340
WT	6	2	1	0	600	420
KO	10	6	13	12	110	485
KO	7	7	9	6	131	291
KO	4	1	1	1	419
KO	6	1	3	8	159
KO	9	2	1	0	600
KO	6	0	1	4	247
KO	11	16	7	11	94
KO	24	21	19	14	111
KO	6	16	9	10	168
KO	20	15	13	18	105
KO	7	10	28	20	191
WT-Cbl	19	14	20	13	114	597
WT-Cbl	20	25	14	19	105
WT-Cbl	17	17	19	17	67
WT-Cbl	19	13	7	7	148
WT-Cbl	9	15	9	13	94
WT-Cbl	17	24	22	30	62
WT-Cbl	10	7	14	10	198
WT-Cbl	19	18	13	14	125
WT-Cbl	13	6	9	9	133
WT-Cbl	7	11	0	3	285
WT-Cbl	16	19	17	14	115
WT-Cbl	9	10	10	13	121
WT-Cbl	19	18	18	22	60
WT-Cbl	12	13	16	9	167
KO+F	9	3	6	8	600	600
KO+F	16	15	18	14	98	128
KO+F	11	4	16	13	176	311
KO+F	15	15	10	11	216
KO+F	6	4	1	4	310
KO+F	12	12	8	10	273
KO+F	9	0	3	3	251
KO+F	28	17	16	15	136
KO+F	6	9	4	6	356
KO+F	9	2	3	5	215
KO+F	7	6	1	2	272
KO+F	12	2	0	3	272
KO+F	11	3	7	11	132
KO+F	9	14	11	13	117
KO+F	8	12	14	7	234
