# Supplementary material for: Behavioral alterations are associated with vitamin B12 deficiency in the transcobalamin receptor/CD320 KO mouse
Source: PLoS One. 2017 May 18;12(5):e0177156. doi: 10.1371/journal.pone.0177156 (PMC5436650; doi:10.1371/journal.pone.0177156)
Supplement: S4 Dataset — (XLSX) [file pone.0177156.s004.xlsx]

## Sheet: Figure 4
Group	Number of Entrances				Maximum time of avoidance
	Trial 1	Trial 2	Trial 3	Trial 4	Trial 4
WT	5	1	0	0	600
WT	6	2	2	0	600
WT	8	6	3	2	510
WT	3	5	3	0	600
WT	8	3	2	1	480
WT	3	2	1	0	600
WT	5	1	2	0	600
KO	14	4	11	7	171
KO	8	4	3	9	309
WT-Cbl	16	6	3	0	600
KO+F	6	9	11	5	211
KO+F	14	7	7	9	120
KO+F	16	5	8	9	181
