# Supplementary material for: Behavioral alterations are associated with vitamin B12 deficiency in the transcobalamin receptor/CD320 KO mouse
Source: PLoS One. 2017 May 18;12(5):e0177156. doi: 10.1371/journal.pone.0177156 (PMC5436650; doi:10.1371/journal.pone.0177156)
Supplement: S5 Dataset — (XLSX) [file pone.0177156.s005.xlsx]

## Sheet: Figure 5
Group	Number of Entrances			Max time of avoidance
	Trial 1	Trial 2	Trial 3	Trial 3	Retention test
WT	10	2	4	778	242
WT	12	4	2	1472	582
WT	6	2	2	973	236
WT	5	1	2	940	427
WT	4	1	3	1397	178
WT	10	3	0	1800	294
WT	11	3	5	541	100
WT	8	4	6	529
KO	25	32	4	955	325
KO	14	25	6	1123	296
KO	23	7	3	1074	325
KO	10	42	13	815	442
KO	11	7	18	702	128
KO	12	11	1	1463	600
KO	10	3	0	1800	600
