# Supplementary material for: Behavioral alterations are associated with vitamin B12 deficiency in the transcobalamin receptor/CD320 KO mouse
Source: PLoS One. 2017 May 18;12(5):e0177156. doi: 10.1371/journal.pone.0177156 (PMC5436650; doi:10.1371/journal.pone.0177156)
Supplement: S6 Dataset — (XLSX) [file pone.0177156.s006.xlsx]

## Sheet: Figure 6
	Basal synaptic transmission														PPI/PPF															Tetanus Envelope															Group	Area under the curve		LTP
Stimulation (V)	WT	WT	WT	WT	WT	WT	WT	KO	KO	KO	KO	KO	KO		Time	WT	WT	WT	WT	WT	WT	WT	KO	KO	KO	KO	KO	KO		Time	WT	WT	WT	WT	KO	KO	KO	KO	KO	KO	KO	KO	KO		WT	-0.373898		Time	WT
0	-0.000141328	-0.000152205	-0.000369589	1.65408e-05	5.08796e-05	7.11528e-05	-0.000147502	-0.000165604	-0.000275272	-0.000140432	7.63534e-05	0.000412649	-0.00012757		200	105.358	115.64	105	159.233	125.909	150	116.228	117.692	120.913	119.479	109.233	118.592	123.077		0	0.03067	0.01842	0.02906	0.00243	0.02999	0.02436	0.02833	0.07357	0.06393	0.02219	0.04178	0.02053	0.02114		WT	-0.348282		-15	--
5	-0.00037515	-0.000320769	-0.000251173	-2.07541e-05	-0.000128511	-3.88196e-05	-6.3364e-05	-0.000563439	-1.10606e-05	-0.000131765	-0.000139699	0.000194467	-5.22288e-05		83	111.752	149.813	131.993	190	161.49	160.511	150.155	187.857	144.631	157.292	204.348	167.647	144.118		0.1	0.02806	0.00763	0.01971	0.00178	0.01722	0.01983	0.02231	0.05781	0.05418	0.0181	0.03649	0.01816	0.01846		WT	-0.319506		-14	--
10	-0.00106	-0.000466057	-0.00212	-0.00131	-2.66619e-05	-0.00043836	-0.000370662	-0.00171	-0.00169	-0.000912702	-0.00139	-0.000386578	-0.000897616		25	113.889	157.48	180	191.491	173.493	200.94	188.235	189.423	166.156	163.187	148.366	232.351	139.474		0.2	0.02014	-0.00306	0.00803	0.000891033	0.00214	0.01211	0.01278	0.03356	0.0359	0.01119	0.02537	0.01241	0.01257		WT	-0.191226		-13	102.309
15	-0.00175	-0.000520377	-0.00452	-0.00262	-0.000847299	-0.00187	-0.000655128	-0.00254	-0.00388	-0.00182	-0.0022	-0.0016	-0.00122		16	115.206	166.542	175.833	207.143	161.255	157.778	227.941	199.299	171.908	179.338	162.825	235.686	180		0.3	0.0099	-0.00747	0.000103807	0.000231508	-0.00728	0.00425	0.00388	0.01298	0.01742	0.00451	0.01287	0.0052	0.00568		KO	-0.253972		-12	86.9303
20	-0.00242	-0.00108	-0.00593	-0.00334	-0.00271	-0.00533	-0.00133	-0.0035	-0.00534	-0.00272	-0.00328	-0.00204	-0.00161																	0.4	0.00202	-0.00579	-0.0019	-1.87721e-05	-0.00866	-0.00118	-0.0015	0.00389	0.00611	0.000403759	0.00377	-0.000758201	0.000501054		KO	-0.285652		-11	117.208
25	-0.00267	-0.00094403	-0.00776	-0.00435	-0.00461	-0.0071	-0.00183	-0.00399	-0.00715	-0.00421	-0.00417	-0.00218	-0.00215																	0.5	-0.00132	-0.00354	-0.00127	-0.00010852	-0.00675	-0.00386	-0.00377	0.00258	0.00175	-0.00136	-0.000725948	-0.00394	-0.00201		KO	-0.243538		-10	112.057
30	-0.00313	-0.0014	-0.00939	-0.00548	-0.00611	-0.00911	-0.00213	-0.00486	-0.00919	-0.0069	-0.00513	-0.00191	-0.00239																	0.6	-0.00131	-0.00323	-0.000768373	-0.000221325	-0.00537	-0.00433	-0.00412	0.00254	0.000465191	-0.0018	-0.00189	-0.0043	-0.00239		KO	-0.170073		-9	82.2555
35	-0.00361	-0.0019	-0.01076	-0.00704	-0.00734	-0.01	-0.00232	-0.00533	-0.01158	-0.00806	-0.00641	-0.00243	-0.00285																	0.7	-0.000198011	-0.00324	-0.000361673	-0.00029821	-0.00434	-0.00303	-0.00309	0.00185	0.000131807	-0.00138	-0.00124	-0.00282	-0.00156		KO	-0.157842		-8	82.6325
40	-0.004	-0.0022	-0.01206	-0.00854	-0.00797	-0.01129	-0.00273	-0.0064	-0.01248	-0.0082	-0.00726	-0.0036	-0.00261																	0.8	0.000583955	-0.00222	0.000335087	-0.000238939	-0.00279	-0.000907936	-0.00129	0.00116	0.000276219	-0.000476648	-4.04023e-05	-0.000877076	-0.000398927		KO	-0.117246		-7	99.1889
45	-0.00439	-0.00219	-0.01259	-0.00987	-0.00909	-0.01211	-0.00301	-0.00703	-0.01412	-0.00973	-0.00774	-0.00367	-0.003																	0.9	0.000707403	-0.000562401	0.000951319	-7.4061e-05	-0.000920444	0.000989071	0.00035902	0.000934293	0.000673462	0.00041313	0.000821105	0.000476837	0.000496638		KO	-0.0349676		-6	109.908
50	-0.00416	-0.00269	-0.01313	-0.01172	-0.00933	-0.0143	-0.00258	-0.00833	-0.01522	-0.01074	-0.00814	-0.00399	-0.00321																	1	0.000429904	0.000771026	0.00102	0.000103894	0.00055115	0.00201	0.00124	0.000999344	0.00096763	0.000893049	0.001	0.000914458	0.000871707		KO	-0.242406		-5	88.8198
																														1.1	8.26212e-05	0.00129	0.000604565	0.000230888	0.00118	0.0021	0.00127	0.0011	0.00094973	0.0009078	0.000671461	0.000662849	0.000788471		KO	-0.14159		-4	107.99
																														1.2	-0.000166238	0.00103	8.22309e-05	0.000285338	0.000958184	0.00158	0.000727186	0.00106	0.00060347	0.000613319	0.000180066	7.77017e-05	0.000444679					-3	97.7795
																														1.3	-0.000273636	0.000345894	-0.000243365	0.000271456	0.00017355	0.000806592	-3.04377e-05	0.000851828	6.6575e-05	0.000211681	-0.000194494	-0.000583378	5.42097e-05					-2	111.516
																														1.4	-0.000257351	-0.000403271	-0.000329863	0.000200541	-0.000797658	5.00521e-05	-0.000703185	0.000484736	-0.000490314	-0.000147043	-0.000358726	-0.00115	-0.000233781					-1	--
																														1.5	-0.000188304	-0.000986467	-0.000323882	9.625e-05	-0.00169	-0.000594669	-0.00114	8.32286e-06	-0.000958825	-0.000400882	-0.000363725	-0.00152	-0.000378312					0
																														1.6	-0.000171608	-0.00134	-0.000398143	4.10865e-06	-0.00238	-0.00113	-0.00136	-0.000524299	-0.00131	-0.000579397	-0.000305865	-0.00166	-0.000432484					1	223.889
																														1.7	-0.000283412	-0.00152	-0.000640952	-3.41091e-05	-0.00289	-0.00154	-0.00144	-0.00106	-0.00155	-0.000742921	-0.000256867	-0.00166	-0.000469399					2	175.203
																														1.8	-0.000525611	-0.00163	-0.00105	-2.73365e-05	-0.00331	-0.0018	-0.00149	-0.00154	-0.00174	-0.000910905	-0.000259704	-0.00164	-0.000527425					3	204.52
																														1.9	-0.000853277	-0.00177	-0.00158	-3.46921e-05	-0.00377	-0.00196	-0.00159	-0.00196	-0.00194	-0.00108	-0.000351756	-0.00167	-0.000606356					4	218.292
																														2	-0.00123	-0.002	-0.00219	-0.000106106	-0.00432	-0.00211	-0.00177	-0.00236	-0.0022	-0.00125	-0.000552113	-0.00168	-0.0006827					5	188.685
																														2.1	-0.00162	-0.00234	-0.00288	-0.000245082	-0.00492	-0.00234	-0.00204	-0.00279	-0.00252	-0.00147	-0.000820769	-0.00165	-0.000736174					6	166.46
																														2.2	-0.002	-0.00276	-0.00362	-0.000425695	-0.0055	-0.00269	-0.00239	-0.00328	-0.00291	-0.00174	-0.00106	-0.00162	-0.000772418					7	232.173
																														2.3	-0.00234	-0.00317	-0.00434	-0.000619786	-0.00598	-0.00313	-0.00281	-0.00378	-0.00332	-0.00203	-0.0012	-0.00164	-0.000814502					8	229.35
																														2.4	-0.0027	-0.00352	-0.00496	-0.000807502	-0.00632	-0.00361	-0.00328	-0.00419	-0.00374	-0.00232	-0.00125	-0.00174	-0.0008771					9	214.938
																														2.5	-0.00311	-0.00379	-0.00545	-0.000976308	-0.00655	-0.00409	-0.00377	-0.00448	-0.00412	-0.00258	-0.00128	-0.00188	-0.00095159					10	191.419
																														2.6	-0.0036	-0.00405	-0.00584	-0.00112	-0.00675	-0.00453	-0.00421	-0.00468	-0.00447	-0.00278	-0.00137	-0.00199	-0.00102					11	215.076
																														2.7	-0.00411	-0.00433	-0.0062	-0.00127	-0.00695	-0.00494	-0.00457	-0.00485	-0.00479	-0.00293	-0.00152	-0.00204	-0.00107					12	228.845
																														2.8	-0.00462	-0.00459	-0.00656	-0.00144	-0.00713	-0.00534	-0.00486	-0.00504	-0.00507	-0.00305	-0.00168	-0.00205	-0.00113					13	236.558
																														2.9	-0.00509	-0.0048	-0.00693	-0.00166	-0.00726	-0.00574	-0.00511	-0.00523	-0.00533	-0.00316	-0.00178	-0.00208	-0.00122					14	171.138
																														3	-0.00549	-0.00497	-0.00724	-0.00189	-0.00733	-0.00612	-0.00536	-0.00542	-0.0056	-0.0033	-0.00181	-0.00215	-0.00134					15	222.613
																														3.1	-0.00581	-0.00512	-0.00748	-0.00211	-0.00734	-0.00644	-0.0056	-0.00558	-0.00586	-0.00344	-0.00177	-0.00227	-0.00146					16	162.751
																														3.2	-0.00609	-0.00525	-0.00763	-0.00228	-0.00731	-0.00668	-0.0058	-0.00575	-0.00607	-0.00356	-0.0017	-0.00242	-0.00158					17	187.32
																														3.3	-0.00632	-0.00541	-0.0077	-0.0024	-0.00729	-0.00685	-0.00591	-0.00591	-0.00623	-0.00365	-0.00169	-0.00259	-0.00171					18	248.737
																														3.4	-0.00655	-0.00562	-0.00773	-0.00247	-0.00726	-0.00695	-0.00594	-0.00606	-0.00635	-0.0037	-0.00177	-0.00272	-0.00183					19	246.21
																														3.5	-0.00678	-0.00584	-0.00776	-0.0025	-0.0072	-0.00701	-0.00593	-0.00617	-0.00646	-0.00373	-0.00191	-0.00281	-0.00192					20	217.695
																														3.6	-0.00704	-0.00603	-0.00779	-0.00256	-0.00713	-0.00706	-0.00592	-0.00622	-0.00656	-0.00375	-0.00205	-0.00289	-0.00198					21	174.966
																														3.7	-0.00733	-0.00614	-0.00782	-0.0027	-0.00706	-0.00714	-0.00592	-0.00622	-0.00666	-0.00377	-0.00216	-0.00301	-0.00205					22	215.378
																														3.8	-0.00761	-0.00617	-0.00784	-0.00287	-0.00699	-0.00725	-0.00587	-0.00617	-0.00675	-0.00375	-0.00223	-0.00319	-0.00216					23	270.173
																														3.9	-0.00785	-0.00618	-0.00787	-0.00302	-0.00692	-0.00737	-0.00577	-0.00609	-0.00678	-0.0037	-0.00225	-0.0034	-0.0023					24	184.063
																														4	-0.00801	-0.00616	-0.00792	-0.00308	-0.00685	-0.00747	-0.00564	-0.00599	-0.00675	-0.00361	-0.00222	-0.0036	-0.00246					25	179.526
																														4.1	-0.00812	-0.00613	-0.00794	-0.00309	-0.00681	-0.00752	-0.00558	-0.00589	-0.00668	-0.00355	-0.00215	-0.00377	-0.0026					26	186.464
																														4.2	-0.00817	-0.00612	-0.00791	-0.00308	-0.00681	-0.00751	-0.00562	-0.00583	-0.00663	-0.00353	-0.00207	-0.00388	-0.00269					27	205.456
																														4.3	-0.00818	-0.00614	-0.00782	-0.00309	-0.00682	-0.00744	-0.0057	-0.0058	-0.00664	-0.00353	-0.00202	-0.00393	-0.00275					28	163.455
																														4.4	-0.00814	-0.00618	-0.00773	-0.00313	-0.00679	-0.00736	-0.00576	-0.00581	-0.00668	-0.00353	-0.00199	-0.0039	-0.00277					29	194.958
																														4.5	-0.0081	-0.00623	-0.00767	-0.00321	-0.00671	-0.00732	-0.00576	-0.00584	-0.00673	-0.00349	-0.00196	-0.00383	-0.00276					30	191.924
																														4.6	-0.00811	-0.00626	-0.00761	-0.0033	-0.00656	-0.00734	-0.00573	-0.00586	-0.0068	-0.00342	-0.00192	-0.00374	-0.00275					31	221.53
																														4.7	-0.00821	-0.00625	-0.00749	-0.00338	-0.00635	-0.00738	-0.00573	-0.00586	-0.00688	-0.00334	-0.00189	-0.00367	-0.00275					32	221.23
																														4.8	-0.00837	-0.00621	-0.00732	-0.00344	-0.00612	-0.00739	-0.00573	-0.00583	-0.00693	-0.00329	-0.00188	-0.00365	-0.00278					33	209.741
																														4.9	-0.00851	-0.00617	-0.00714	-0.00349	-0.00593	-0.00733	-0.00572	-0.00578	-0.00694	-0.0033	-0.00184	-0.0037	-0.00279					34	166.662
																														5	-0.00855	-0.00613	-0.00704	-0.00354	-0.00577	-0.00722	-0.00565	-0.00572	-0.00687	-0.00335	-0.00176	-0.00381	-0.00276					35	226.308
																														5.1	-0.00848	-0.00609	-0.007	-0.00357	-0.00563	-0.00711	-0.00554	-0.00565	-0.00674	-0.00341	-0.00165	-0.00392	-0.00271					36	198.108
																														5.2	-0.00833	-0.00609	-0.00697	-0.00359	-0.00551	-0.00702	-0.00543	-0.00557	-0.00655	-0.00342	-0.00156	-0.00396	-0.00266					37	183.799
																														5.3	-0.00816	-0.0061	-0.00692	-0.00361	-0.00542	-0.00693	-0.00535	-0.0055	-0.00634	-0.00337	-0.00151	-0.00388	-0.00267					38	206.336
																														5.4	-0.00802	-0.00609	-0.00682	-0.00362	-0.00537	-0.0068	-0.00533	-0.00545	-0.00619	-0.00328	-0.00151	-0.00374	-0.00272					39	223.323
																														5.5	-0.00792	-0.00608	-0.0067	-0.00362	-0.00535	-0.0066	-0.00536	-0.00542	-0.00617	-0.00319	-0.00154	-0.00363	-0.0028					40	159.153
																														5.6	-0.00785	-0.00607	-0.00657	-0.00362	-0.00533	-0.00637	-0.0054	-0.00541	-0.00622	-0.00311	-0.00158	-0.00362	-0.00287					41	191.328
																														5.7	-0.0078	-0.00607	-0.00642	-0.00363	-0.0053	-0.00618	-0.00541	-0.00539	-0.00626	-0.00303	-0.00162	-0.00368	-0.00292					42	173.606
																														5.8	-0.00776	-0.00607	-0.00627	-0.00363	-0.00523	-0.0061	-0.00535	-0.00535	-0.00623	-0.00296	-0.00163	-0.00375	-0.00291					43	159.036
																														5.9	-0.00774	-0.00602	-0.00611	-0.00365	-0.00512	-0.00609	-0.00522	-0.00527	-0.00618	-0.00291	-0.00161	-0.00381	-0.00284					44	198.259
																														6	-0.00774	-0.00591	-0.00593	-0.00366	-0.00497	-0.00611	-0.00504	-0.00517	-0.00614	-0.00285	-0.00156	-0.00388	-0.00274					45	185.038
																														6.1	-0.00774	-0.00577	-0.00575	-0.00366	-0.00483	-0.0061	-0.00487	-0.00507	-0.0061	-0.00277	-0.00152	-0.00395	-0.00266					46	160.483
																														6.2	-0.00772	-0.00566	-0.00561	-0.00363	-0.00475	-0.00607	-0.00475	-0.00502	-0.00601	-0.00269	-0.0015	-0.00403	-0.0026					47	187.401
																														6.3	-0.00765	-0.00559	-0.00552	-0.0036	-0.0047	-0.00601	-0.00471	-0.00501	-0.00586	-0.00263	-0.00152	-0.00409	-0.00258					48	207.661
																														6.4	-0.00752	-0.00553	-0.00548	-0.00357	-0.00463	-0.00587	-0.00471	-0.00501	-0.0057	-0.00259	-0.00159	-0.0041	-0.00257					49	212.784
																														6.5	-0.00734	-0.00545	-0.00543	-0.00355	-0.00449	-0.00564	-0.00468	-0.00494	-0.00558	-0.00254	-0.00169	-0.00404	-0.00258					50	164.143
																														6.6	-0.00717	-0.00535	-0.00536	-0.00356	-0.00433	-0.00535	-0.00454	-0.0048	-0.0055	-0.00249	-0.00177	-0.00395	-0.0026
																														6.7	-0.00706	-0.00524	-0.00527	-0.00358	-0.00421	-0.00509	-0.00432	-0.00464	-0.00544	-0.00246	-0.0018	-0.00386	-0.00261
																														6.8	-0.00699	-0.00513	-0.00516	-0.00359	-0.00412	-0.0049	-0.00409	-0.00452	-0.00536	-0.00246	-0.00178	-0.00381	-0.00259
																														6.9	-0.00692	-0.00502	-0.00504	-0.00358	-0.00404	-0.00479	-0.00392	-0.00446	-0.00527	-0.00245	-0.0017	-0.00381	-0.00255
																														7	-0.00681	-0.00491	-0.00493	-0.00355	-0.00393	-0.00475	-0.00384	-0.00444	-0.0052	-0.00243	-0.0016	-0.00384	-0.0025
																														7.1	-0.00669	-0.00483	-0.00483	-0.00351	-0.0038	-0.00474	-0.00381	-0.00441	-0.00514	-0.00241	-0.00148	-0.00387	-0.00247
																														7.2	-0.00659	-0.0048	-0.00475	-0.00349	-0.00369	-0.00473	-0.00381	-0.00432	-0.00507	-0.00238	-0.00136	-0.00388	-0.00247
																														7.3	-0.00655	-0.00481	-0.00469	-0.00347	-0.00362	-0.00469	-0.00385	-0.00418	-0.005	-0.00233	-0.00127	-0.00385	-0.00251
																														7.4	-0.00653	-0.00482	-0.00465	-0.00346	-0.00354	-0.00463	-0.0039	-0.00402	-0.00493	-0.00222	-0.00123	-0.00382	-0.00252
																														7.5	-0.00649	-0.0048	-0.00461	-0.00343	-0.00341	-0.00458	-0.00397	-0.00387	-0.00488	-0.00207	-0.00123	-0.00381	-0.00249
																														7.6	-0.00639	-0.00476	-0.0045	-0.00341	-0.00325	-0.00452	-0.00405	-0.00373	-0.00483	-0.00189	-0.00125	-0.00378	-0.00245
																														7.7	-0.00626	-0.00472	-0.00431	-0.00338	-0.00308	-0.00445	-0.00411	-0.00363	-0.00475	-0.00174	-0.00125	-0.00372	-0.00243
																														7.8	-0.00612	-0.00469	-0.00409	-0.00337	-0.00295	-0.00436	-0.00411	-0.00358	-0.00464	-0.00167	-0.00126	-0.00364	-0.00242
																														7.9	-0.00599	-0.00467	-0.00395	-0.00337	-0.00285	-0.00427	-0.00403	-0.00358	-0.00453	-0.00167	-0.00126	-0.0036	-0.0024
																														8	-0.0059	-0.00467	-0.00389	-0.00338	-0.00279	-0.00419	-0.00384	-0.00362	-0.00445	-0.00171	-0.00126	-0.00366	-0.00236
																														8.1	-0.00585	-0.00469	-0.00387	-0.0034	-0.00275	-0.00414	-0.0036	-0.00364	-0.00441	-0.00173	-0.00125	-0.00376	-0.00233
																														8.2	-0.00582	-0.00467	-0.00383	-0.00341	-0.00273	-0.00414	-0.00336	-0.0036	-0.00439	-0.00171	-0.00124	-0.0038	-0.0023
																														8.3	-0.00577	-0.00458	-0.00376	-0.0034	-0.00272	-0.00414	-0.00318	-0.00348	-0.00433	-0.00164	-0.00121	-0.00374	-0.00229
																														8.4	-0.00569	-0.00447	-0.0037	-0.00333	-0.00269	-0.00408	-0.00306	-0.00331	-0.00422	-0.00158	-0.00115	-0.00364	-0.00228
																														8.5	-0.00559	-0.00437	-0.00363	-0.00323	-0.00261	-0.00391	-0.00302	-0.00314	-0.00409	-0.00152	-0.00108	-0.00357	-0.00227
																														8.6	-0.0055	-0.00428	-0.00357	-0.00313	-0.00247	-0.00369	-0.00302	-0.00301	-0.00395	-0.00147	-0.00103	-0.00357	-0.00225
																														8.7	-0.00542	-0.0042	-0.0035	-0.00306	-0.00232	-0.00352	-0.00302	-0.00292	-0.00383	-0.00142	-0.000994188	-0.00361	-0.00224
																														8.8	-0.00536	-0.00412	-0.00338	-0.00303	-0.00225	-0.00346	-0.003	-0.00288	-0.00374	-0.00138	-0.000997882	-0.00363	-0.00223
																														8.9	-0.0053	-0.00403	-0.00323	-0.00299	-0.00228	-0.00347	-0.00293	-0.00285	-0.0037	-0.00133	-0.00102	-0.00362	-0.00223
																														9	-0.0052	-0.00394	-0.00306	-0.00293	-0.00237	-0.00347	-0.00283	-0.00285	-0.00366	-0.00127	-0.00103	-0.00358	-0.00219
																														9.1	-0.00509	-0.00384	-0.00291	-0.00286	-0.00244	-0.00341	-0.00274	-0.00288	-0.00359	-0.0012	-0.000991981	-0.00354	-0.00211
																														9.2	-0.00498	-0.00375	-0.00279	-0.00281	-0.00243	-0.00331	-0.00266	-0.00292	-0.00347	-0.00114	-0.000895272	-0.00351	-0.00199
																														9.3	-0.00489	-0.0037	-0.00274	-0.0028	-0.00235	-0.00315	-0.00256	-0.0029	-0.00336	-0.00111	-0.000765702	-0.00345	-0.00191
																														9.4	-0.00484	-0.00369	-0.00272	-0.00278	-0.00223	-0.00296	-0.00244	-0.0028	-0.00328	-0.00112	-0.000652352	-0.00337	-0.00187
																														9.5	-0.00483	-0.00369	-0.00271	-0.00277	-0.00213	-0.00277	-0.00233	-0.00267	-0.00321	-0.00114	-0.000588161	-0.00329	-0.00187
																														9.6	-0.00471	-0.00333	-0.00232	-0.00274	-0.00161	-0.00236	-0.00198	-0.00177	-0.00251	-0.000935131	-0.000210942	-0.00304	-0.00173
																														9.7	-0.00412	-0.00213	-0.000967793	-0.00266	-1.3184e-06	-0.00129	-0.000836364	0.00125	-8.77349e-05	-9.12435e-05	0.00121	-0.00225	-0.00105
																														9.8	-0.00218	0.00144	0.00304	-0.00243	0.00478	0.00172	0.00267	0.01042	0.00731	0.00254	0.00579	0.000198304	0.00121
																														9.9	0.00177	0.00754	0.01017	-0.00204	0.01331	0.00742	0.00937	0.02778	0.02188	0.00761	0.01507	0.00508	0.00579
																														10	0.00644	0.01231	0.01641	-0.0017	0.02071	0.01347	0.0164	0.04547	0.03821	0.01304	0.02599	0.01085	0.01113
																														10.1	0.00836	0.01042	0.01528	-0.00177	0.01906	0.01497	0.0179	0.04798	0.04365	0.01439	0.03062	0.01335	0.01325
																														10.2	0.00562	0.00333	0.00696	-0.00212	0.00865	0.01012	0.0121	0.03191	0.033	0.01018	0.02477	0.01017	0.01004
																														10.3	0.000589402	-0.00185	-0.00083366	-0.00229	-0.00107	0.00276	0.00391	0.01254	0.0162	0.0041	0.01348	0.00362	0.00402
																														10.4	-0.00304	-0.00288	-0.00361	-0.00213	-0.00469	-0.00289	-0.00188	0.00281	0.00469	-0.000128247	0.0041	-0.00226	-0.000974737
																														10.5	-0.00415	-0.0032	-0.00366	-0.00195	-0.00497	-0.0057	-0.00469	0.00090328	2.91791e-05	-0.00208	-0.000805633	-0.00536	-0.00347
																														10.6	-0.00383	-0.00434	-0.00353	-0.00192	-0.00485	-0.00606	-0.00535	0.000526216	-0.00134	-0.00263	-0.00219	-0.00562	-0.00387
																														10.7	-0.00332	-0.00482	-0.00328	-0.00194	-0.00422	-0.00463	-0.0044	-0.000333978	-0.00159	-0.00222	-0.00163	-0.00406	-0.00302
																														10.8	-0.00307	-0.00376	-0.00265	-0.00191	-0.00259	-0.00247	-0.00261	-0.00106	-0.0013	-0.00123	-0.000482494	-0.0021	-0.00178
																														10.9	-0.003	-0.00189	-0.00204	-0.00181	-0.000527279	-0.000693128	-0.000961897	-0.00119	-0.000811834	-0.000194203	0.000328083	-0.000804417	-0.000766811
																														11	-0.00295	-0.00034768	-0.00187	-0.0017	0.00102	0.000136524	-0.000113988	-0.00093793	-0.000529556	0.000477016	0.000470709	-0.000555796	-0.000272666
																														11.1	-0.00287	0.000268528	-0.0021	-0.00162	0.00155	6.11907e-05	-0.000125726	-0.000639249	-0.000646708	0.000666256	0.00011349	-0.00109	-0.000276169
																														11.2	-0.00281	-3.40536e-05	-0.00242	-0.0016	0.00104	-0.000566424	-0.000719447	-0.000586424	-0.0011	0.000461083	-0.000423713	-0.00193	-0.000588685
																														11.3	-0.00283	-0.000906112	-0.00267	-0.00165	-0.00019532	-0.00135	-0.00152	-0.000890285	-0.00169	3.8072e-05	-0.000884835	-0.00269	-0.000976596
																														11.4	-0.00292	-0.00195	-0.00287	-0.00176	-0.00171	-0.00203	-0.00225	-0.0015	-0.00225	-0.000434599	-0.00116	-0.00317	-0.00127
																														11.5	-0.00307	-0.00289	-0.00313	-0.00189	-0.00313	-0.00254	-0.00276	-0.00231	-0.00272	-0.00087327	-0.00126	-0.00337	-0.00143
																														11.6	-0.00332	-0.00363	-0.0035	-0.002	-0.0043	-0.00297	-0.0031	-0.00321	-0.00309	-0.00128	-0.00127	-0.00335	-0.00147
																														11.7	-0.00367	-0.00419	-0.00398	-0.00205	-0.00524	-0.00347	-0.00336	-0.00412	-0.0034	-0.00166	-0.00126	-0.0032	-0.00147
																														11.8	-0.00412	-0.00467	-0.00459	-0.00208	-0.00608	-0.00409	-0.00362	-0.00499	-0.00371	-0.00202	-0.00129	-0.00304	-0.00149
																														11.9	-0.00463	-0.00514	-0.00537	-0.00212	-0.00688	-0.00481	-0.00395	-0.00577	-0.00409	-0.00237	-0.00142	-0.00292	-0.00155
																														12	-0.00515	-0.00564	-0.00628	-0.00223	-0.00766	-0.00555	-0.00436	-0.00644	-0.00456	-0.00274	-0.00166	-0.00287	-0.00165
																														12.1	-0.00565	-0.00619	-0.00726	-0.00243	-0.00834	-0.00627	-0.00483	-0.00706	-0.00505	-0.00313	-0.002	-0.00291	-0.00177
																														12.2	-0.00617	-0.0068	-0.00822	-0.00268	-0.00893	-0.00699	-0.00534	-0.00764	-0.0055	-0.00354	-0.00238	-0.00307	-0.00191
																														12.3	-0.0067	-0.00742	-0.00908	-0.00292	-0.00945	-0.00773	-0.00588	-0.00822	-0.0059	-0.00397	-0.00279	-0.00334	-0.00204
																														12.4	-0.00727	-0.00804	-0.00981	-0.00312	-0.0099	-0.00847	-0.00645	-0.00874	-0.00629	-0.0044	-0.00321	-0.00369	-0.00217
																														12.5	-0.00786	-0.00863	-0.01039	-0.00328	-0.01028	-0.00917	-0.00702	-0.0092	-0.00672	-0.00478	-0.00364	-0.00406	-0.00229
																														12.6	-0.00846	-0.00917	-0.01081	-0.00343	-0.01055	-0.00979	-0.00756	-0.00958	-0.00721	-0.00505	-0.00407	-0.00437	-0.00242
																														12.7	-0.00903	-0.00964	-0.01111	-0.00357	-0.01075	-0.01031	-0.00801	-0.00987	-0.00772	-0.0052	-0.00445	-0.00457	-0.00257
																														12.8	-0.00958	-0.01002	-0.01134	-0.00371	-0.01089	-0.01075	-0.00836	-0.01005	-0.00817	-0.00528	-0.00473	-0.00468	-0.00274
																														12.9	-0.01011	-0.0103	-0.01156	-0.00387	-0.01097	-0.01113	-0.0086	-0.01013	-0.00853	-0.00535	-0.00491	-0.00474	-0.00291
																														13	-0.01063	-0.01052	-0.01176	-0.00405	-0.01095	-0.01151	-0.00878	-0.01014	-0.0088	-0.00541	-0.00508	-0.00478	-0.00309
																														13.1	-0.01114	-0.01069	-0.01191	-0.00424	-0.01087	-0.0119	-0.00891	-0.01013	-0.00898	-0.00547	-0.00529	-0.00487	-0.00327
																														13.2	-0.01156	-0.01086	-0.012	-0.00445	-0.01077	-0.01224	-0.00898	-0.01009	-0.0091	-0.00555	-0.00552	-0.00506	-0.00347
																														13.3	-0.01186	-0.01103	-0.012	-0.00467	-0.0107	-0.01249	-0.00902	-0.01002	-0.00916	-0.00566	-0.00571	-0.00532	-0.00364
																														13.4	-0.01204	-0.01122	-0.01193	-0.00488	-0.01067	-0.0126	-0.00907	-0.00994	-0.00918	-0.00576	-0.00578	-0.00561	-0.00378
																														13.5	-0.01213	-0.01139	-0.01183	-0.00505	-0.01067	-0.01264	-0.00915	-0.00988	-0.00919	-0.00582	-0.00575	-0.00586	-0.00389
																														13.6	-0.0122	-0.01153	-0.01172	-0.00516	-0.01066	-0.01268	-0.00921	-0.00983	-0.00922	-0.00585	-0.00566	-0.00605	-0.00399
																														13.7	-0.01229	-0.01165	-0.01163	-0.00522	-0.01061	-0.01275	-0.00924	-0.00977	-0.00929	-0.00587	-0.00555	-0.00622	-0.00412
																														13.8	-0.0124	-0.01174	-0.01154	-0.00529	-0.01047	-0.01283	-0.00925	-0.00969	-0.00936	-0.00589	-0.00543	-0.00637	-0.00426
																														13.9	-0.01249	-0.01178	-0.01143	-0.0054	-0.01025	-0.01287	-0.00926	-0.00961	-0.00939	-0.00592	-0.00529	-0.00651	-0.00439
																														14	-0.01257	-0.01179	-0.01126	-0.00553	-0.00997	-0.01283	-0.00926	-0.00954	-0.00936	-0.00591	-0.00508	-0.0066	-0.00449
																														14.1	-0.01265	-0.01173	-0.01105	-0.00566	-0.00966	-0.01273	-0.00924	-0.00946	-0.00928	-0.00587	-0.00483	-0.00665	-0.00455
																														14.2	-0.01271	-0.01164	-0.01086	-0.00578	-0.00936	-0.01262	-0.00919	-0.00938	-0.00919	-0.00579	-0.00454	-0.00669	-0.00463
																														14.3	-0.01275	-0.01155	-0.01071	-0.00585	-0.00911	-0.01251	-0.00911	-0.0093	-0.00913	-0.00572	-0.00421	-0.00677	-0.00476
																														14.4	-0.01274	-0.0115	-0.0106	-0.0059	-0.00891	-0.0124	-0.00902	-0.00926	-0.00911	-0.00568	-0.00386	-0.00689	-0.00492
																														14.5	-0.01271	-0.01149	-0.01049	-0.00593	-0.00875	-0.01228	-0.00894	-0.00926	-0.00912	-0.00566	-0.00353	-0.00703	-0.00507
																														14.6	-0.01267	-0.01148	-0.01037	-0.00597	-0.00861	-0.01216	-0.0089	-0.00928	-0.00912	-0.00564	-0.00327	-0.00713	-0.00517
																														14.7	-0.01261	-0.01146	-0.01023	-0.00603	-0.00849	-0.01202	-0.00887	-0.00927	-0.00908	-0.0056	-0.00306	-0.00719	-0.00521
																														14.8	-0.01252	-0.01142	-0.01007	-0.00612	-0.00834	-0.01185	-0.00885	-0.00922	-0.00898	-0.00553	-0.00287	-0.00722	-0.00516
																														14.9	-0.01242	-0.01136	-0.00993	-0.00623	-0.00816	-0.01168	-0.00882	-0.00911	-0.00885	-0.00544	-0.00272	-0.00722	-0.00507
																														15	-0.01234	-0.01125	-0.00982	-0.00633	-0.00796	-0.01154	-0.00878	-0.00895	-0.00871	-0.00534	-0.00262	-0.0072	-0.00498
																														15.1	-0.01225	-0.01109	-0.00975	-0.00641	-0.00774	-0.01143	-0.00868	-0.00876	-0.0086	-0.00521	-0.0026	-0.00719	-0.00493
																														15.2	-0.01214	-0.01091	-0.00964	-0.00642	-0.00754	-0.01133	-0.00852	-0.00856	-0.00851	-0.00509	-0.00264	-0.00717	-0.00493
																														15.3	-0.012	-0.01076	-0.00947	-0.00637	-0.00736	-0.01123	-0.00833	-0.00836	-0.00843	-0.00497	-0.0027	-0.00712	-0.00495
																														15.4	-0.01186	-0.01064	-0.00922	-0.00629	-0.00721	-0.01116	-0.00817	-0.00817	-0.00833	-0.00487	-0.00276	-0.00706	-0.00497
																														15.5	-0.01171	-0.01053	-0.00899	-0.00621	-0.00706	-0.01109	-0.00809	-0.00801	-0.0082	-0.00479	-0.00282	-0.00702	-0.00499
																														15.6	-0.01156	-0.01039	-0.00884	-0.00615	-0.00691	-0.01099	-0.00808	-0.00787	-0.00803	-0.00472	-0.00288	-0.00702	-0.00501
																														15.7	-0.01142	-0.01022	-0.00872	-0.00609	-0.00678	-0.01083	-0.00808	-0.00777	-0.00782	-0.00466	-0.0029	-0.00707	-0.00502
																														15.8	-0.01128	-0.01005	-0.00858	-0.00604	-0.00665	-0.01064	-0.00802	-0.00768	-0.00761	-0.00461	-0.00284	-0.00712	-0.00499
																														15.9	-0.01112	-0.00988	-0.0084	-0.00599	-0.00654	-0.0104	-0.00787	-0.0076	-0.00743	-0.00454	-0.00271	-0.00712	-0.0049
																														16	-0.01094	-0.00973	-0.00819	-0.00593	-0.00644	-0.01008	-0.00766	-0.0075	-0.0073	-0.00442	-0.00255	-0.00706	-0.00477
																														16.1	-0.01074	-0.00958	-0.00797	-0.00586	-0.00634	-0.00974	-0.00746	-0.00737	-0.00718	-0.00429	-0.00241	-0.00696	-0.00466
																														16.2	-0.01054	-0.00944	-0.00776	-0.00576	-0.00622	-0.00941	-0.00733	-0.00721	-0.00705	-0.00419	-0.00229	-0.00682	-0.00457
																														16.3	-0.01036	-0.00931	-0.00757	-0.00566	-0.0061	-0.00909	-0.00728	-0.00707	-0.00692	-0.00411	-0.00219	-0.00666	-0.00451
																														16.4	-0.01019	-0.00921	-0.00743	-0.00557	-0.00599	-0.0088	-0.00728	-0.00694	-0.00678	-0.00404	-0.00209	-0.00653	-0.00448
																														16.5	-0.01	-0.00911	-0.00735	-0.00551	-0.0059	-0.0086	-0.00724	-0.00681	-0.00661	-0.00395	-0.00197	-0.00644	-0.00448
																														16.6	-0.00977	-0.00901	-0.00729	-0.00546	-0.00581	-0.00848	-0.00713	-0.00664	-0.00641	-0.00384	-0.00188	-0.0064	-0.00451
																														16.7	-0.00953	-0.00888	-0.0072	-0.00538	-0.0057	-0.00842	-0.00698	-0.00645	-0.00621	-0.00372	-0.00187	-0.00636	-0.00451
																														16.8	-0.00931	-0.00873	-0.00706	-0.0053	-0.00555	-0.00834	-0.00681	-0.00629	-0.00605	-0.00362	-0.00199	-0.00632	-0.00446
																														16.9	-0.00916	-0.00856	-0.00687	-0.0052	-0.00535	-0.0082	-0.00665	-0.00618	-0.00592	-0.00355	-0.00216	-0.00624	-0.00437
																														17	-0.00904	-0.00843	-0.00666	-0.00511	-0.00516	-0.00799	-0.00652	-0.00612	-0.0058	-0.00353	-0.00227	-0.00616	-0.0043
																														17.1	-0.00893	-0.00835	-0.00647	-0.00503	-0.00503	-0.00773	-0.00641	-0.00608	-0.00564	-0.00352	-0.00226	-0.0061	-0.00426
																														17.2	-0.0088	-0.00831	-0.00632	-0.00496	-0.00496	-0.00746	-0.00631	-0.00606	-0.00547	-0.0035	-0.00216	-0.00606	-0.00425
																														17.3	-0.00867	-0.00827	-0.00619	-0.00489	-0.00491	-0.00723	-0.00619	-0.00603	-0.00531	-0.00348	-0.00204	-0.006	-0.00421
																														17.4	-0.00857	-0.00816	-0.00606	-0.00481	-0.00487	-0.00703	-0.00603	-0.00599	-0.00519	-0.00342	-0.00197	-0.00593	-0.00415
																														17.5	-0.00846	-0.00798	-0.00594	-0.00474	-0.00483	-0.00689	-0.00585	-0.00594	-0.00511	-0.00334	-0.00196	-0.00587	-0.00408
																														17.6	-0.0083	-0.00774	-0.00583	-0.00469	-0.00479	-0.00685	-0.00564	-0.00588	-0.00502	-0.00322	-0.002	-0.00582	-0.00402
																														17.7	-0.00811	-0.00751	-0.00576	-0.00465	-0.00472	-0.00686	-0.00543	-0.0058	-0.00492	-0.00308	-0.00202	-0.0058	-0.00398
																														17.8	-0.00793	-0.00732	-0.00573	-0.00459	-0.00464	-0.00681	-0.00527	-0.0057	-0.00479	-0.00293	-0.00202	-0.0058	-0.00396
																														17.9	-0.00779	-0.00718	-0.00571	-0.00451	-0.00456	-0.00667	-0.0052	-0.00559	-0.00466	-0.00279	-0.00203	-0.00578	-0.00394
																														18	-0.00763	-0.00705	-0.00567	-0.00441	-0.00448	-0.00648	-0.00519	-0.00546	-0.00452	-0.0027	-0.00207	-0.00568	-0.00391
																														18.1	-0.00743	-0.00691	-0.00557	-0.00431	-0.00441	-0.0063	-0.00522	-0.00531	-0.00441	-0.00266	-0.00212	-0.0055	-0.00386
																														18.2	-0.00723	-0.00676	-0.00543	-0.00424	-0.00435	-0.00612	-0.0052	-0.00517	-0.00433	-0.00267	-0.00213	-0.00527	-0.0038
																														18.3	-0.00711	-0.00661	-0.00527	-0.00419	-0.0043	-0.00592	-0.0051	-0.00505	-0.00429	-0.00268	-0.00209	-0.00508	-0.00372
																														18.4	-0.00704	-0.0065	-0.00511	-0.00416	-0.00422	-0.00571	-0.00494	-0.00497	-0.00425	-0.00265	-0.00203	-0.005	-0.00366
																														18.5	-0.00697	-0.0064	-0.00494	-0.00414	-0.00409	-0.00548	-0.00478	-0.00488	-0.0042	-0.00254	-0.00199	-0.00502	-0.00361
																														18.6	-0.00685	-0.00628	-0.00478	-0.00412	-0.00393	-0.00527	-0.00465	-0.00479	-0.00409	-0.0024	-0.00195	-0.00511	-0.00356
																														18.7	-0.00671	-0.00614	-0.00464	-0.00408	-0.00377	-0.00512	-0.00456	-0.00473	-0.00393	-0.0023	-0.00187	-0.00523	-0.00351
																														18.8	-0.00657	-0.00599	-0.00454	-0.00402	-0.00362	-0.00502	-0.00449	-0.00472	-0.00374	-0.00226	-0.00176	-0.0053	-0.00346
																														18.9	-0.00642	-0.00586	-0.00449	-0.00394	-0.00352	-0.00494	-0.00443	-0.00473	-0.00354	-0.00227	-0.00167	-0.00529	-0.00342
																														19	-0.00625	-0.00575	-0.00446	-0.00387	-0.00346	-0.00486	-0.00435	-0.0047	-0.00337	-0.0023	-0.0016	-0.00521	-0.00339
																														19.1	-0.00609	-0.00566	-0.00443	-0.00382	-0.00344	-0.00478	-0.0043	-0.0046	-0.00324	-0.00233	-0.00156	-0.00509	-0.00334
																														19.2	-0.00595	-0.0056	-0.0044	-0.00377	-0.00343	-0.00474	-0.00432	-0.00448	-0.00313	-0.00236	-0.00153	-0.00497	-0.00325
																														19.3	-0.00584	-0.00556	-0.00436	-0.00372	-0.00339	-0.0047	-0.00435	-0.00439	-0.00304	-0.00235	-0.00148	-0.00486	-0.00314
																														19.4	-0.00576	-0.00554	-0.0043	-0.00364	-0.00333	-0.00465	-0.0043	-0.00436	-0.00295	-0.0023	-0.00139	-0.00475	-0.00303
																														19.5	-0.0057	-0.00554	-0.0042	-0.00353	-0.00328	-0.00455	-0.00416	-0.00436	-0.00285	-0.0022	-0.00126	-0.00465	-0.00296
																														19.6	-0.00558	-0.00523	-0.00371	-0.00337	-0.0028	-0.00417	-0.00367	-0.00354	-0.00215	-0.00184	-0.00076689	-0.00436	-0.00274
																														19.7	-0.00511	-0.00412	-0.00229	-0.00317	-0.00118	-0.00306	-0.00239	-0.000455022	0.000297128	-0.000867829	0.000769101	-0.00352	-0.00203
																														19.8	-0.00357	-0.000675358	0.00176	-0.00285	0.00367	7.45049e-05	0.00121	0.00897	0.00782	0.00184	0.00543	-0.00102	0.000207769
																														19.9	-0.000358803	0.00537	0.00899	-0.00241	0.01244	0.00599	0.00801	0.02686	0.02265	0.00693	0.0148	0.00392	0.0047
																														20	0.00349	0.01047	0.01546	-0.0021	0.02042	0.01235	0.01526	0.04525	0.03934	0.01236	0.02591	0.00974	0.00993
																														20.1	0.00514	0.00945	0.01467	-0.00221	0.0197	0.01408	0.01711	0.04829	0.04505	0.01376	0.03078	0.01222	0.012
																														20.2	0.00296	0.00321	0.00662	-0.00254	0.00998	0.00925	0.01162	0.03225	0.0344	0.00961	0.02502	0.0089	0.00882
																														20.3	-0.00124	-0.0019	-0.00114	-0.00265	9.43377e-05	0.0017	0.0035	0.01249	0.01738	0.00353	0.01353	0.00216	0.00291
																														20.4	-0.00446	-0.00353	-0.00409	-0.00246	-0.00442	-0.00415	-0.00252	0.0023	0.0056	-0.000736933	0.00378	-0.00386	-0.002
																														20.5	-0.0056	-0.0044	-0.00437	-0.00229	-0.00569	-0.00705	-0.00566	6.06753e-05	0.000762171	-0.00268	-0.00138	-0.00701	-0.00444
																														20.6	-0.00536	-0.00567	-0.00442	-0.00229	-0.00625	-0.00741	-0.00661	-0.000463887	-0.00071901	-0.00314	-0.00281	-0.00723	-0.00475
																														20.7	-0.00472	-0.00602	-0.00428	-0.00232	-0.00588	-0.00592	-0.00577	-0.00134	-0.00111	-0.00263	-0.00212	-0.00559	-0.00382
																														20.8	-0.00418	-0.00482	-0.00368	-0.00228	-0.0042	-0.00368	-0.00392	-0.00201	-0.00103	-0.00161	-0.000780724	-0.00348	-0.00251
																														20.9	-0.00388	-0.00289	-0.003	-0.00218	-0.00191	-0.00175	-0.00211	-0.00208	-0.000726938	-0.000641749	0.000206813	-0.002	-0.0015
																														21	-0.00373	-0.00136	-0.00267	-0.00208	-0.000100134	-0.000736886	-0.00107	-0.00181	-0.000543915	-0.000107736	0.00045328	-0.00154	-0.00105
																														21.1	-0.00365	-0.000798374	-0.00273	-0.002	0.000622808	-0.000675016	-0.00093842	-0.00151	-0.000649229	-6.16121e-05	0.000108617	-0.00189	-0.00111
																														21.2	-0.00358	-0.00115	-0.00298	-0.00197	0.000235161	-0.00127	-0.00144	-0.00146	-0.00102	-0.000369333	-0.000475712	-0.00262	-0.00145
																														21.3	-0.0035	-0.00206	-0.00324	-0.00195	-0.000868944	-0.00212	-0.00221	-0.00176	-0.00152	-0.000855955	-0.000986792	-0.00337	-0.00182
																														21.4	-0.00345	-0.00311	-0.00346	-0.00196	-0.00224	-0.00293	-0.00296	-0.00237	-0.00198	-0.00137	-0.00127	-0.00394	-0.00211
																														21.5	-0.00348	-0.00406	-0.00367	-0.00198	-0.00358	-0.00351	-0.00357	-0.00316	-0.00233	-0.00179	-0.00132	-0.00426	-0.00227
																														21.6	-0.00364	-0.00481	-0.00395	-0.00199	-0.00479	-0.00389	-0.00402	-0.00402	-0.00259	-0.0021	-0.00125	-0.00433	-0.00233
																														21.7	-0.00393	-0.00541	-0.00435	-0.00199	-0.00582	-0.00416	-0.00432	-0.00488	-0.00279	-0.00232	-0.00122	-0.00421	-0.00234
																														21.8	-0.00433	-0.00594	-0.00494	-0.00198	-0.00672	-0.00447	-0.00452	-0.00567	-0.00297	-0.00252	-0.00129	-0.00398	-0.00236
																														21.9	-0.00482	-0.00645	-0.00572	-0.00202	-0.00755	-0.00487	-0.00472	-0.00637	-0.0032	-0.00274	-0.00148	-0.00377	-0.00243
																														22	-0.00537	-0.00698	-0.0066	-0.00216	-0.0083	-0.00536	-0.00499	-0.00697	-0.0035	-0.00299	-0.0018	-0.00367	-0.00255
																														22.1	-0.00598	-0.00753	-0.00749	-0.00237	-0.00897	-0.00596	-0.00536	-0.00749	-0.00388	-0.00331	-0.00219	-0.00373	-0.00271
																														22.2	-0.00661	-0.00812	-0.00832	-0.00263	-0.00955	-0.00668	-0.00582	-0.00797	-0.00433	-0.00368	-0.00258	-0.00392	-0.0029
																														22.3	-0.00724	-0.00873	-0.00903	-0.0029	-0.01005	-0.00748	-0.00634	-0.00842	-0.00485	-0.00407	-0.00289	-0.00419	-0.0031
																														22.4	-0.00784	-0.00929	-0.00964	-0.00315	-0.01048	-0.00829	-0.00684	-0.00887	-0.00538	-0.0044	-0.00307	-0.00451	-0.0033
																														22.5	-0.00843	-0.00979	-0.01012	-0.00337	-0.01083	-0.00902	-0.00727	-0.00927	-0.00589	-0.00468	-0.00323	-0.00487	-0.0035
																														22.6	-0.009	-0.01022	-0.01051	-0.00357	-0.01113	-0.00964	-0.00761	-0.00963	-0.00636	-0.00493	-0.00348	-0.00526	-0.00368
																														22.7	-0.00959	-0.01062	-0.01081	-0.0038	-0.01136	-0.01014	-0.00789	-0.00992	-0.0068	-0.00516	-0.0039	-0.00559	-0.00383
																														22.8	-0.01021	-0.01099	-0.01104	-0.00406	-0.01154	-0.01056	-0.00819	-0.01016	-0.00717	-0.00536	-0.00445	-0.0058	-0.00394
																														22.9	-0.01082	-0.01132	-0.01122	-0.00434	-0.01167	-0.01094	-0.00856	-0.01032	-0.00748	-0.0055	-0.00504	-0.00589	-0.00401
																														23	-0.01136	-0.01159	-0.01135	-0.0046	-0.01173	-0.01129	-0.00897	-0.01038	-0.00774	-0.0056	-0.0056	-0.00593	-0.00407
																														23.1	-0.01182	-0.01182	-0.01143	-0.00486	-0.0117	-0.01162	-0.00936	-0.01036	-0.008	-0.0057	-0.00604	-0.00598	-0.00412
																														23.2	-0.01223	-0.01201	-0.01148	-0.00513	-0.01161	-0.01194	-0.00963	-0.01033	-0.00824	-0.00582	-0.00633	-0.00611	-0.00421
																														23.3	-0.01259	-0.01216	-0.01152	-0.00541	-0.01148	-0.01221	-0.00974	-0.01033	-0.00843	-0.00592	-0.00656	-0.00632	-0.00433
																														23.4	-0.01289	-0.01224	-0.01157	-0.00565	-0.01135	-0.01242	-0.00972	-0.01037	-0.00853	-0.00602	-0.00692	-0.00657	-0.00446
																														23.5	-0.01309	-0.01227	-0.01161	-0.00582	-0.01121	-0.01254	-0.00964	-0.01038	-0.00857	-0.00611	-0.00747	-0.00683	-0.0046
																														23.6	-0.01323	-0.01228	-0.01166	-0.00592	-0.01107	-0.01257	-0.00956	-0.01031	-0.00861	-0.00616	-0.00804	-0.00705	-0.00477
																														23.7	-0.01332	-0.01233	-0.0117	-0.00598	-0.01092	-0.01253	-0.00953	-0.01015	-0.00867	-0.00614	-0.00842	-0.00724	-0.00496
																														23.8	-0.01336	-0.01241	-0.01172	-0.00606	-0.01076	-0.01248	-0.00954	-0.00998	-0.00875	-0.00606	-0.00853	-0.00738	-0.00515
																														23.9	-0.01336	-0.01249	-0.01168	-0.00617	-0.01061	-0.01244	-0.00957	-0.00988	-0.00882	-0.00599	-0.00846	-0.00751	-0.00528
																														24	-0.01338	-0.01254	-0.01158	-0.00626	-0.01045	-0.01243	-0.00958	-0.00992	-0.00882	-0.00593	-0.00827	-0.00764	-0.00534
																														24.1	-0.01346	-0.01258	-0.01144	-0.00632	-0.01027	-0.01242	-0.0095	-0.01	-0.00877	-0.00584	-0.00795	-0.00777	-0.00537
																														24.2	-0.01356	-0.0126	-0.0113	-0.00638	-0.01005	-0.01234	-0.00932	-0.01003	-0.00868	-0.00574	-0.00748	-0.00787	-0.00542
																														24.3	-0.01361	-0.0126	-0.0112	-0.00646	-0.0098	-0.01216	-0.00909	-0.00994	-0.00857	-0.00566	-0.00689	-0.00791	-0.00549
																														24.4	-0.01357	-0.01254	-0.01114	-0.00654	-0.00954	-0.01192	-0.00892	-0.00978	-0.00844	-0.00564	-0.00622	-0.00792	-0.00554
																														24.5	-0.01345	-0.01242	-0.01109	-0.0066	-0.00932	-0.0117	-0.00882	-0.00962	-0.00831	-0.00565	-0.00556	-0.00793	-0.00555
																														24.6	-0.0133	-0.01229	-0.01101	-0.00663	-0.00914	-0.01156	-0.0088	-0.00951	-0.00822	-0.00563	-0.005	-0.00795	-0.00553
																														24.7	-0.01315	-0.01219	-0.01089	-0.00665	-0.00899	-0.01146	-0.00882	-0.00943	-0.00819	-0.00555	-0.00457	-0.00799	-0.00553
																														24.8	-0.013	-0.01215	-0.01074	-0.00667	-0.00889	-0.01131	-0.00888	-0.00932	-0.00819	-0.00542	-0.0043	-0.00809	-0.00557
																														24.9	-0.01282	-0.01212	-0.01058	-0.00666	-0.00884	-0.0111	-0.009	-0.00914	-0.00817	-0.00527	-0.00417	-0.00829	-0.00564
																														25	-0.01262	-0.01202	-0.01039	-0.00663	-0.00883	-0.01087	-0.00913	-0.00894	-0.00813	-0.00515	-0.0041	-0.00853	-0.00572
																														25.1	-0.01242	-0.01186	-0.01019	-0.00661	-0.00877	-0.01068	-0.00925	-0.00877	-0.00807	-0.00509	-0.00401	-0.00871	-0.00576
																														25.2	-0.01225	-0.0117	-0.00998	-0.0066	-0.00862	-0.01053	-0.00931	-0.00863	-0.00801	-0.00508	-0.00383	-0.00877	-0.00578
																														25.3	-0.01212	-0.01156	-0.00978	-0.00658	-0.00838	-0.01042	-0.00931	-0.00851	-0.00793	-0.00507	-0.00355	-0.00873	-0.00578
																														25.4	-0.01202	-0.01144	-0.0096	-0.00654	-0.00807	-0.01034	-0.00922	-0.00837	-0.00783	-0.00502	-0.00321	-0.00864	-0.00577
																														25.5	-0.01193	-0.01133	-0.00944	-0.00648	-0.00774	-0.01023	-0.00903	-0.00822	-0.0077	-0.00494	-0.00285	-0.00853	-0.00575
																														25.6	-0.0118	-0.01122	-0.0093	-0.00641	-0.00746	-0.01	-0.00878	-0.00807	-0.00757	-0.00484	-0.00257	-0.0084	-0.00574
																														25.7	-0.01159	-0.01111	-0.00918	-0.00634	-0.00728	-0.00968	-0.00851	-0.00791	-0.00746	-0.00474	-0.00241	-0.00825	-0.00573
																														25.8	-0.01131	-0.01097	-0.00906	-0.00628	-0.00717	-0.00933	-0.00825	-0.00776	-0.00738	-0.00463	-0.00236	-0.00813	-0.00569
																														25.9	-0.01101	-0.01079	-0.0089	-0.0062	-0.0071	-0.00907	-0.008	-0.00764	-0.0073	-0.00452	-0.00239	-0.00804	-0.00562
																														26	-0.01077	-0.01058	-0.00872	-0.00611	-0.00702	-0.00896	-0.00776	-0.00754	-0.0072	-0.00441	-0.00244	-0.00796	-0.00554
																														26.1	-0.0106	-0.01036	-0.00854	-0.00601	-0.00691	-0.00892	-0.00758	-0.00746	-0.00709	-0.00429	-0.00249	-0.00789	-0.00546
																														26.2	-0.01045	-0.01016	-0.0084	-0.00591	-0.00674	-0.00886	-0.00746	-0.00739	-0.00696	-0.00422	-0.00253	-0.00787	-0.00539
																														26.3	-0.01028	-0.01001	-0.00829	-0.00581	-0.00653	-0.00873	-0.00742	-0.00735	-0.0068	-0.0042	-0.00253	-0.00792	-0.00534
																														26.4	-0.01009	-0.00992	-0.00817	-0.00571	-0.00632	-0.00853	-0.00739	-0.00732	-0.00662	-0.00422	-0.00247	-0.00798	-0.00529
																														26.5	-0.00988	-0.00984	-0.00801	-0.00562	-0.00616	-0.00827	-0.00728	-0.00727	-0.00643	-0.00423	-0.00237	-0.00798	-0.00521
																														26.6	-0.00965	-0.00974	-0.00783	-0.00553	-0.00606	-0.008	-0.00705	-0.00717	-0.00628	-0.00415	-0.00225	-0.00791	-0.00508
																														26.7	-0.00941	-0.0096	-0.00764	-0.00545	-0.006	-0.00777	-0.0068	-0.00699	-0.00623	-0.00398	-0.00218	-0.00779	-0.00495
																														26.8	-0.00919	-0.00946	-0.00745	-0.00536	-0.00597	-0.00762	-0.00661	-0.00675	-0.00624	-0.00375	-0.00216	-0.00766	-0.00486
																														26.9	-0.00902	-0.00933	-0.00726	-0.00529	-0.00596	-0.00753	-0.00651	-0.0065	-0.00621	-0.00353	-0.00215	-0.00752	-0.00482
																														27	-0.00889	-0.00922	-0.0071	-0.00523	-0.00594	-0.0074	-0.00647	-0.00629	-0.0061	-0.00338	-0.00212	-0.0074	-0.0048
																														27.1	-0.00879	-0.00907	-0.00699	-0.00516	-0.00589	-0.00718	-0.0064	-0.00613	-0.00593	-0.0033	-0.00208	-0.00733	-0.00478
																														27.2	-0.00869	-0.00887	-0.00693	-0.0051	-0.00579	-0.0069	-0.00626	-0.00599	-0.00579	-0.00328	-0.00205	-0.00729	-0.00476
																														27.3	-0.0086	-0.00865	-0.00689	-0.00503	-0.00565	-0.00662	-0.00608	-0.00585	-0.0057	-0.0033	-0.00204	-0.00724	-0.0047
																														27.4	-0.0085	-0.00842	-0.00684	-0.00496	-0.00548	-0.00639	-0.00593	-0.00573	-0.00562	-0.00331	-0.00203	-0.00718	-0.00459
																														27.5	-0.00836	-0.00823	-0.00674	-0.00487	-0.00529	-0.00623	-0.00585	-0.00563	-0.0055	-0.00327	-0.00198	-0.00709	-0.00443
																														27.6	-0.00819	-0.00808	-0.0066	-0.00475	-0.00512	-0.00613	-0.00584	-0.00556	-0.00534	-0.0032	-0.00188	-0.00699	-0.00426
																														27.7	-0.00798	-0.00793	-0.00645	-0.00463	-0.00499	-0.00607	-0.00584	-0.00552	-0.00518	-0.00314	-0.00178	-0.00691	-0.00413
																														27.8	-0.00777	-0.00777	-0.00631	-0.0045	-0.00487	-0.00604	-0.00577	-0.00549	-0.00504	-0.0031	-0.00169	-0.00685	-0.00406
																														27.9	-0.00757	-0.00762	-0.00619	-0.00439	-0.00472	-0.00598	-0.0056	-0.00545	-0.00493	-0.00307	-0.00162	-0.00682	-0.00405
																														28	-0.00741	-0.0075	-0.00606	-0.00429	-0.00456	-0.00583	-0.00537	-0.00538	-0.00486	-0.00301	-0.00159	-0.00683	-0.00404
																														28.1	-0.00725	-0.0074	-0.00592	-0.00418	-0.00442	-0.0056	-0.00515	-0.00529	-0.00484	-0.0029	-0.00159	-0.00685	-0.00402
																														28.2	-0.00708	-0.00733	-0.00577	-0.00408	-0.00434	-0.00532	-0.00501	-0.00517	-0.0048	-0.00277	-0.0016	-0.00686	-0.00398
																														28.3	-0.00689	-0.00725	-0.00563	-0.00397	-0.00428	-0.00504	-0.00494	-0.00506	-0.00471	-0.00268	-0.0016	-0.00683	-0.00392
																														28.4	-0.00671	-0.00716	-0.00552	-0.00386	-0.00422	-0.00481	-0.00491	-0.00497	-0.00457	-0.00263	-0.00159	-0.00675	-0.00384
																														28.5	-0.00656	-0.00706	-0.00542	-0.00376	-0.00414	-0.00466	-0.00488	-0.00492	-0.00443	-0.00262	-0.00154	-0.00662	-0.00374
																														28.6	-0.00643	-0.00698	-0.00533	-0.0037	-0.00407	-0.00457	-0.00482	-0.00488	-0.00437	-0.00264	-0.00145	-0.00645	-0.00365
																														28.7	-0.00631	-0.0069	-0.00522	-0.00365	-0.00403	-0.00452	-0.00474	-0.00479	-0.00436	-0.00264	-0.00132	-0.00624	-0.0036
																														28.8	-0.00619	-0.00685	-0.00508	-0.00358	-0.00402	-0.00448	-0.00466	-0.00469	-0.00436	-0.0026	-0.00122	-0.00603	-0.00357
																														28.9	-0.00609	-0.00678	-0.00495	-0.00347	-0.00401	-0.00447	-0.00462	-0.00459	-0.00429	-0.00249	-0.00118	-0.00586	-0.00354
																														29	-0.00601	-0.00667	-0.00486	-0.00337	-0.00396	-0.00444	-0.00461	-0.00451	-0.00416	-0.00233	-0.00121	-0.00574	-0.00347
																														29.1	-0.00594	-0.00649	-0.00482	-0.0033	-0.00385	-0.00436	-0.00459	-0.00443	-0.00401	-0.00216	-0.00131	-0.00569	-0.00339
																														29.2	-0.00584	-0.00628	-0.00481	-0.00326	-0.00368	-0.00424	-0.00452	-0.00434	-0.00387	-0.00205	-0.00142	-0.00566	-0.00333
																														29.3	-0.00569	-0.00609	-0.00478	-0.00321	-0.0035	-0.00413	-0.00443	-0.00422	-0.00373	-0.00202	-0.00149	-0.00567	-0.00329
																														29.4	-0.00551	-0.00593	-0.00474	-0.00315	-0.00337	-0.00404	-0.00432	-0.00408	-0.0036	-0.00204	-0.00146	-0.00573	-0.00324
																														29.5	-0.00533	-0.00582	-0.00469	-0.00306	-0.00332	-0.00394	-0.00423	-0.00394	-0.0035	-0.00207	-0.00136	-0.0058	-0.00316
																														29.6	-0.0051	-0.00542	-0.00427	-0.00295	-0.00294	-0.00354	-0.00386	-0.00304	-0.00283	-0.00184	-0.000880732	-0.00564	-0.0029
																														29.7	-0.00462	-0.00427	-0.00291	-0.0028	-0.00148	-0.00238	-0.00265	3.61498e-05	-0.000433256	-0.000957378	0.000675052	-0.00482	-0.00214
																														29.8	-0.00324	-0.00094964	0.00111	-0.00253	0.00321	0.000837407	0.000952132	0.00951	0.00708	0.0017	0.00541	-0.00227	0.000107023
																														29.9	-0.000470867	0.00491	0.00833	-0.00216	0.01202	0.00693	0.00782	0.02766	0.02204	0.00684	0.01497	0.0028	0.00458
																														30	0.0028	0.01012	0.01484	-0.00187	0.02045	0.01356	0.01523	0.04651	0.03901	0.01243	0.02634	0.00882	0.00981
																														30.1	0.00414	0.0097	0.01412	-0.0019	0.02057	0.01555	0.01738	0.04993	0.04499	0.01404	0.03153	0.01154	0.01194
																														30.2	0.0021	0.00409	0.00614	-0.00209	0.01154	0.01075	0.0122	0.0339	0.03441	0.00998	0.02603	0.00841	0.00888
																														30.3	-0.00184	-0.00106	-0.00158	-0.00203	0.00169	0.00301	0.00417	0.01378	0.01724	0.00375	0.01463	0.00168	0.00306
																														30.4	-0.00507	-0.0034	-0.00457	-0.00176	-0.00333	-0.00309	-0.00201	0.00312	0.00523	-0.000784714	0.00488	-0.0045	-0.00184
																														30.5	-0.00637	-0.00494	-0.005	-0.0016	-0.00516	-0.00617	-0.00544	0.000537159	0.000199196	-0.00293	-0.000312526	-0.00783	-0.00432
																														30.6	-0.00606	-0.00646	-0.00529	-0.00166	-0.00605	-0.00666	-0.00661	-0.000194999	-0.00135	-0.00346	-0.00181	-0.00819	-0.0047
																														30.7	-0.00505	-0.00671	-0.00535	-0.00177	-0.00581	-0.0053	-0.00588	-0.00121	-0.0017	-0.00292	-0.0013	-0.00659	-0.00381
																														30.8	-0.00407	-0.00531	-0.00482	-0.00178	-0.00418	-0.00318	-0.0041	-0.002	-0.00153	-0.00186	-0.000216698	-0.00446	-0.00254
																														30.9	-0.00347	-0.00327	-0.00408	-0.00169	-0.00194	-0.00133	-0.00237	-0.00217	-0.00118	-0.000837487	0.000488636	-0.00291	-0.00156
																														31	-0.00326	-0.00174	-0.00364	-0.00157	-0.000222039	-0.000364103	-0.00145	-0.00192	-0.000993656	-0.000222098	0.000508569	-0.00235	-0.00113
																														31.1	-0.0033	-0.00122	-0.0036	-0.00148	0.000415779	-0.000309438	-0.00143	-0.0016	-0.00113	-8.47214e-05	4.97418e-05	-0.00258	-0.00117
																														31.2	-0.00343	-0.0016	-0.00377	-0.00141	2.02371e-05	-0.000854739	-0.00197	-0.00149	-0.00156	-0.000304145	-0.000522804	-0.00318	-0.00146
																														31.3	-0.00353	-0.00246	-0.00395	-0.00138	-0.00103	-0.0016	-0.00266	-0.00171	-0.00213	-0.000688196	-0.000940795	-0.00379	-0.00179
																														31.4	-0.00359	-0.00342	-0.0041	-0.00138	-0.0023	-0.00228	-0.0032	-0.00224	-0.00267	-0.00108	-0.00112	-0.00424	-0.00202
																														31.5	-0.00367	-0.00425	-0.00424	-0.00141	-0.00352	-0.0028	-0.00354	-0.00295	-0.00308	-0.0014	-0.00111	-0.00452	-0.00213
																														31.6	-0.00382	-0.00488	-0.0045	-0.00144	-0.00454	-0.0032	-0.00373	-0.0037	-0.00335	-0.00165	-0.00102	-0.00467	-0.00217
																														31.7	-0.00406	-0.00537	-0.00495	-0.00149	-0.00542	-0.00354	-0.00387	-0.00443	-0.00351	-0.00185	-0.000970167	-0.00472	-0.00218
																														31.8	-0.00437	-0.00581	-0.00556	-0.00157	-0.00622	-0.00385	-0.00406	-0.00512	-0.00366	-0.00204	-0.00102	-0.00473	-0.00219
																														31.9	-0.00478	-0.00626	-0.00625	-0.00169	-0.00701	-0.00417	-0.00437	-0.00576	-0.00383	-0.00224	-0.0012	-0.00472	-0.00222
																														32	-0.00529	-0.00677	-0.00696	-0.00183	-0.00777	-0.00459	-0.0048	-0.00634	-0.00407	-0.00249	-0.00148	-0.00472	-0.0023
																														32.1	-0.00588	-0.00736	-0.00768	-0.00199	-0.00847	-0.00511	-0.00531	-0.00683	-0.00438	-0.00278	-0.00179	-0.00476	-0.00243
																														32.2	-0.0065	-0.00802	-0.00838	-0.00219	-0.00913	-0.00568	-0.00584	-0.00725	-0.00475	-0.00311	-0.00209	-0.00488	-0.00261
																														32.3	-0.00711	-0.00869	-0.00903	-0.00243	-0.00972	-0.00627	-0.00637	-0.00768	-0.00517	-0.00346	-0.00237	-0.00505	-0.0028
																														32.4	-0.00772	-0.0093	-0.00958	-0.00272	-0.01024	-0.00688	-0.00684	-0.00817	-0.00564	-0.00379	-0.00262	-0.00519	-0.00298
																														32.5	-0.00833	-0.00979	-0.00999	-0.00304	-0.01066	-0.00751	-0.00722	-0.0087	-0.00614	-0.00406	-0.00281	-0.00527	-0.00313
																														32.6	-0.00894	-0.01018	-0.01027	-0.00337	-0.01095	-0.00811	-0.00752	-0.00919	-0.00659	-0.00426	-0.00293	-0.00535	-0.00327
																														32.7	-0.00956	-0.01051	-0.01046	-0.00368	-0.01113	-0.00863	-0.00778	-0.00956	-0.00697	-0.00444	-0.00305	-0.00546	-0.00342
																														32.8	-0.01015	-0.01082	-0.01062	-0.00395	-0.01121	-0.00909	-0.00804	-0.00977	-0.0073	-0.00464	-0.00323	-0.00563	-0.0036
																														32.9	-0.0107	-0.01112	-0.01081	-0.00419	-0.01121	-0.0095	-0.00832	-0.00987	-0.00758	-0.00484	-0.00345	-0.00583	-0.00378
																														33	-0.01116	-0.01141	-0.01101	-0.00442	-0.01114	-0.00984	-0.0086	-0.00992	-0.00782	-0.00502	-0.00369	-0.00604	-0.00395
																														33.1	-0.01156	-0.01167	-0.01123	-0.00464	-0.01102	-0.01012	-0.00885	-0.00997	-0.00802	-0.00515	-0.0039	-0.00627	-0.00408
																														33.2	-0.01189	-0.0119	-0.01142	-0.00484	-0.0109	-0.01034	-0.00906	-0.01004	-0.0082	-0.00525	-0.00407	-0.00652	-0.0042
																														33.3	-0.01218	-0.0121	-0.01156	-0.00503	-0.01078	-0.01052	-0.00921	-0.01015	-0.00839	-0.00532	-0.00418	-0.00677	-0.00435
																														33.4	-0.01244	-0.01229	-0.01167	-0.00521	-0.01068	-0.01065	-0.00934	-0.01027	-0.00861	-0.00537	-0.00428	-0.00699	-0.00451
																														33.5	-0.01268	-0.01245	-0.01174	-0.00539	-0.01059	-0.0107	-0.00945	-0.01033	-0.00882	-0.00538	-0.00439	-0.00712	-0.00467
																														33.6	-0.01292	-0.01252	-0.01176	-0.00557	-0.01057	-0.01069	-0.00954	-0.01032	-0.00896	-0.00535	-0.00457	-0.00717	-0.00479
																														33.7	-0.01314	-0.01252	-0.01169	-0.00573	-0.01058	-0.01067	-0.00956	-0.01026	-0.00897	-0.0053	-0.00483	-0.00721	-0.00488
																														33.8	-0.01332	-0.01247	-0.01158	-0.00589	-0.01059	-0.01069	-0.0095	-0.01018	-0.0089	-0.00523	-0.00516	-0.00728	-0.00493
																														33.9	-0.01343	-0.0124	-0.0115	-0.00604	-0.01053	-0.0108	-0.00938	-0.01006	-0.0088	-0.00517	-0.00546	-0.00741	-0.00499
																														34	-0.01347	-0.01235	-0.0115	-0.00619	-0.01035	-0.01096	-0.00925	-0.00991	-0.00873	-0.00516	-0.00567	-0.00755	-0.00508
																														34.1	-0.01347	-0.01231	-0.01154	-0.00632	-0.0101	-0.01108	-0.00914	-0.00975	-0.0087	-0.00518	-0.00582	-0.00769	-0.00519
																														34.2	-0.01345	-0.01229	-0.01157	-0.00644	-0.00982	-0.01111	-0.00907	-0.00963	-0.0087	-0.00522	-0.00593	-0.0078	-0.00527
																														34.3	-0.01343	-0.01227	-0.0115	-0.00651	-0.00959	-0.01104	-0.00902	-0.00954	-0.0087	-0.00523	-0.00601	-0.00791	-0.00533
																														34.4	-0.01343	-0.01223	-0.01134	-0.00654	-0.00941	-0.01091	-0.00898	-0.00945	-0.00869	-0.0052	-0.00605	-0.00802	-0.00539
																														34.5	-0.01344	-0.01217	-0.01112	-0.00653	-0.00925	-0.01075	-0.00893	-0.00933	-0.00868	-0.00509	-0.006	-0.00812	-0.00545
																														34.6	-0.01343	-0.01212	-0.01092	-0.00651	-0.0091	-0.01061	-0.00883	-0.00921	-0.0087	-0.00493	-0.00583	-0.00817	-0.00551
																														34.7	-0.01342	-0.01205	-0.01079	-0.0065	-0.00894	-0.0105	-0.00868	-0.00908	-0.00871	-0.00479	-0.00553	-0.00818	-0.00555
																														34.8	-0.0134	-0.01196	-0.01071	-0.0065	-0.00874	-0.01041	-0.00849	-0.00897	-0.00867	-0.0047	-0.00515	-0.00818	-0.00554
																														34.9	-0.01334	-0.01185	-0.01063	-0.0065	-0.00852	-0.01029	-0.00833	-0.00885	-0.00854	-0.00469	-0.00476	-0.0082	-0.00551
																														35	-0.01318	-0.01172	-0.01056	-0.00649	-0.00831	-0.01015	-0.0082	-0.00873	-0.00836	-0.00469	-0.00441	-0.00822	-0.00547
																														35.1	-0.01293	-0.0116	-0.01046	-0.00647	-0.00817	-0.00998	-0.00811	-0.00861	-0.00815	-0.00468	-0.00411	-0.00824	-0.00543
																														35.2	-0.01266	-0.01149	-0.01036	-0.00647	-0.00806	-0.00984	-0.00808	-0.00851	-0.00796	-0.00464	-0.00384	-0.00823	-0.00541
																														35.3	-0.01244	-0.01138	-0.01024	-0.00649	-0.00797	-0.00972	-0.00811	-0.00844	-0.00781	-0.00458	-0.0036	-0.00823	-0.00541
																														35.4	-0.01226	-0.01128	-0.01012	-0.00649	-0.00785	-0.00958	-0.00816	-0.00838	-0.0077	-0.00451	-0.00337	-0.00823	-0.00541
																														35.5	-0.01208	-0.01117	-0.01001	-0.00648	-0.00772	-0.00941	-0.00819	-0.00833	-0.00764	-0.00446	-0.00316	-0.00825	-0.0054
																														35.6	-0.01184	-0.01104	-0.00989	-0.00645	-0.00759	-0.00919	-0.00813	-0.00827	-0.0076	-0.00444	-0.00301	-0.00829	-0.00536
																														35.7	-0.01153	-0.01088	-0.00976	-0.00642	-0.00747	-0.00893	-0.00799	-0.00818	-0.00756	-0.0044	-0.00296	-0.00833	-0.00532
																														35.8	-0.01123	-0.01072	-0.00962	-0.00638	-0.00732	-0.00868	-0.00785	-0.00804	-0.00751	-0.00434	-0.00299	-0.00837	-0.00528
																														35.9	-0.01099	-0.01061	-0.00948	-0.00634	-0.00716	-0.00847	-0.00774	-0.00785	-0.00744	-0.00422	-0.00303	-0.00839	-0.00526
																														36	-0.01082	-0.01054	-0.00935	-0.00629	-0.00701	-0.00831	-0.00767	-0.00764	-0.00734	-0.00407	-0.00301	-0.00838	-0.00527
																														36.1	-0.01071	-0.01046	-0.00924	-0.00623	-0.0069	-0.00816	-0.00759	-0.00743	-0.00722	-0.00392	-0.00292	-0.00834	-0.00529
																														36.2	-0.01063	-0.01032	-0.00911	-0.00616	-0.00682	-0.00801	-0.0075	-0.00727	-0.00711	-0.0038	-0.00277	-0.00827	-0.00528
																														36.3	-0.01054	-0.01012	-0.00899	-0.00605	-0.00672	-0.00786	-0.00741	-0.00713	-0.00701	-0.00374	-0.0026	-0.00821	-0.00525
																														36.4	-0.01044	-0.00989	-0.00889	-0.00589	-0.00661	-0.00776	-0.00732	-0.007	-0.00689	-0.00369	-0.00245	-0.00815	-0.0052
																														36.5	-0.01033	-0.00964	-0.00882	-0.00572	-0.00649	-0.00765	-0.00724	-0.00688	-0.00676	-0.00365	-0.00234	-0.00808	-0.00512
																														36.6	-0.01022	-0.0094	-0.00876	-0.00556	-0.00637	-0.00745	-0.00717	-0.00678	-0.00663	-0.00361	-0.00223	-0.00796	-0.00501
																														36.7	-0.01006	-0.0092	-0.00868	-0.00544	-0.0062	-0.00717	-0.00711	-0.00672	-0.00651	-0.00354	-0.0021	-0.00779	-0.00486
																														36.8	-0.00987	-0.00909	-0.00854	-0.00535	-0.00601	-0.00689	-0.00702	-0.0067	-0.00639	-0.00342	-0.00194	-0.00764	-0.0047
																														36.9	-0.00968	-0.009	-0.00835	-0.00528	-0.00584	-0.00669	-0.0069	-0.00668	-0.00628	-0.00325	-0.0018	-0.00754	-0.00459
																														37	-0.00952	-0.00889	-0.00816	-0.00521	-0.00571	-0.0066	-0.00675	-0.0066	-0.00617	-0.0031	-0.00169	-0.00747	-0.00452
																														37.1	-0.00936	-0.00871	-0.00797	-0.00513	-0.00561	-0.00655	-0.00659	-0.00646	-0.00605	-0.00299	-0.00158	-0.00737	-0.00446
																														37.2	-0.00919	-0.00847	-0.00781	-0.00504	-0.00551	-0.0065	-0.00643	-0.00627	-0.00588	-0.00293	-0.00149	-0.00724	-0.00439
																														37.3	-0.00897	-0.00821	-0.00766	-0.00493	-0.00542	-0.00646	-0.00628	-0.00606	-0.00568	-0.00288	-0.00143	-0.00711	-0.00434
																														37.4	-0.00875	-0.00798	-0.00754	-0.0048	-0.00536	-0.00643	-0.00617	-0.00585	-0.00551	-0.00281	-0.00141	-0.00699	-0.00431
																														37.5	-0.00856	-0.00781	-0.00746	-0.00467	-0.00533	-0.00635	-0.00608	-0.00568	-0.00542	-0.0027	-0.00143	-0.00691	-0.00427
																														37.6	-0.00841	-0.00769	-0.0074	-0.00453	-0.00528	-0.00617	-0.00603	-0.00557	-0.00541	-0.00259	-0.00143	-0.00683	-0.00421
																														37.7	-0.00828	-0.00761	-0.00732	-0.0044	-0.00515	-0.00589	-0.00596	-0.00553	-0.00541	-0.00253	-0.00141	-0.00673	-0.00414
																														37.8	-0.00811	-0.00755	-0.0072	-0.00429	-0.00497	-0.0056	-0.00587	-0.00551	-0.00537	-0.00253	-0.00136	-0.00663	-0.00407
																														37.9	-0.0079	-0.00751	-0.00704	-0.0042	-0.0048	-0.00538	-0.00574	-0.00546	-0.00526	-0.00255	-0.00128	-0.00653	-0.00397
																														38	-0.00768	-0.00745	-0.00686	-0.00411	-0.00471	-0.00522	-0.00558	-0.00536	-0.00511	-0.00255	-0.00119	-0.00644	-0.00385
																														38.1	-0.00753	-0.00736	-0.00669	-0.00402	-0.00469	-0.00513	-0.00541	-0.00524	-0.00499	-0.00251	-0.00109	-0.00638	-0.00375
																														38.2	-0.00744	-0.00724	-0.00655	-0.0039	-0.0047	-0.00508	-0.00524	-0.00512	-0.0049	-0.00242	-0.00103	-0.00636	-0.00369
																														38.3	-0.00737	-0.00713	-0.00645	-0.00374	-0.00468	-0.00502	-0.00508	-0.00501	-0.00482	-0.00232	-0.000984481	-0.00631	-0.00365
																														38.4	-0.00725	-0.00701	-0.00639	-0.00358	-0.0046	-0.00495	-0.00497	-0.0049	-0.00473	-0.00224	-0.000934149	-0.00618	-0.00363
																														38.5	-0.00708	-0.00688	-0.00634	-0.00347	-0.00447	-0.00487	-0.00488	-0.00482	-0.00461	-0.00217	-0.000878994	-0.00604	-0.0036
																														38.6	-0.00691	-0.00672	-0.00631	-0.00341	-0.00439	-0.00476	-0.00479	-0.00475	-0.0045	-0.0021	-0.000849862	-0.00595	-0.00358
																														38.7	-0.00676	-0.00655	-0.00629	-0.00339	-0.00436	-0.00465	-0.0047	-0.00469	-0.00442	-0.00203	-0.000855679	-0.00595	-0.00358
																														38.8	-0.00663	-0.00643	-0.00625	-0.00334	-0.00437	-0.00453	-0.0046	-0.00463	-0.00434	-0.00197	-0.000870435	-0.00596	-0.00357
																														38.9	-0.0065	-0.00634	-0.00618	-0.00327	-0.00435	-0.0044	-0.00452	-0.00453	-0.00426	-0.00192	-0.000870345	-0.00592	-0.00351
																														39	-0.00635	-0.00626	-0.00609	-0.00319	-0.00429	-0.00427	-0.00446	-0.00439	-0.00419	-0.00188	-0.000858444	-0.00582	-0.00342
																														39.1	-0.00622	-0.00616	-0.00598	-0.00311	-0.0042	-0.00416	-0.00441	-0.00427	-0.00412	-0.00183	-0.000845299	-0.0057	-0.00331
																														39.2	-0.00614	-0.00605	-0.00584	-0.00301	-0.00411	-0.00403	-0.00436	-0.00419	-0.00408	-0.00177	-0.000818211	-0.00558	-0.00321
																														39.3	-0.00612	-0.00594	-0.0057	-0.00292	-0.00402	-0.00389	-0.00431	-0.00417	-0.00404	-0.00167	-0.000754931	-0.0055	-0.00312
																														39.4	-0.00609	-0.00583	-0.00556	-0.00284	-0.0039	-0.00375	-0.00427	-0.00416	-0.00397	-0.00155	-0.000652492	-0.00548	-0.00305
																														39.5	-0.00602	-0.00572	-0.00546	-0.00276	-0.00376	-0.00364	-0.00423	-0.00411	-0.00386	-0.00146	-0.000528838	-0.00546	-0.00301
																														39.6	-0.0058	-0.00529	-0.00506	-0.00265	-0.00321	-0.0033	-0.00386	-0.00322	-0.00314	-0.0012	-6.16896e-05	-0.00522	-0.0028
																														39.7	-0.00525	-0.00409	-0.00377	-0.0025	-0.00156	-0.00226	-0.00264	-4.02731e-05	-0.000664595	-0.00031094	0.00145	-0.00437	-0.00206
																														39.8	-0.00381	-0.000724617	0.000154866	-0.00226	0.00333	0.000942423	0.000951055	0.00964	0.00695	0.0024	0.0061	-0.00188	0.000209698
																														39.9	-0.00106	0.00526	0.00733	-0.00195	0.01245	0.00723	0.00788	0.02814	0.02209	0.00766	0.01557	0.0031	0.00471
																														40	0.00221	0.01084	0.01385	-0.00175	0.0214	0.01425	0.01553	0.0475	0.03932	0.01342	0.02698	0.00904	0.00995
																														40.1	0.00372	0.01102	0.01323	-0.0018	0.02206	0.01662	0.01802	0.05134	0.04551	0.01515	0.03232	0.01167	0.01214
																														40.2	0.00198	0.0057	0.00541	-0.00191	0.01315	0.01203	0.01303	0.03533	0.03495	0.01108	0.0269	0.00842	0.00918
																														40.3	-0.0018	9.06845e-05	-0.00208	-0.00174	0.00275	0.00427	0.00487	0.01478	0.01758	0.0047	0.01538	0.00161	0.0034
																														40.4	-0.00515	-0.00312	-0.00489	-0.00142	-0.00312	-0.00197	-0.00162	0.00357	0.00532	-2.53045e-05	0.00536	-0.00451	-0.00153
																														40.5	-0.00673	-0.00525	-0.00527	-0.00131	-0.00553	-0.00521	-0.00528	0.00063258	8.81295e-05	-0.00232	-3.68015e-05	-0.00769	-0.00405
																														40.6	-0.00662	-0.00683	-0.00566	-0.00143	-0.00654	-0.00583	-0.00648	-0.000211044	-0.00163	-0.0029	-0.00162	-0.00795	-0.00445
																														40.7	-0.00569	-0.00686	-0.0059	-0.00158	-0.00616	-0.00458	-0.00566	-0.0012	-0.0021	-0.00236	-0.00112	-0.00639	-0.00361
																														40.8	-0.00474	-0.00527	-0.00555	-0.00157	-0.00433	-0.00251	-0.00373	-0.00193	-0.00196	-0.00126	-3.83266e-05	-0.00443	-0.0024
																														40.9	-0.00418	-0.00315	-0.00492	-0.00145	-0.00193	-0.000730731	-0.0019	-0.00205	-0.00156	-0.000222451	0.000670947	-0.00306	-0.00148
																														41	-0.00401	-0.00163	-0.00455	-0.00128	-0.000105521	0.000149488	-0.000989152	-0.00178	-0.0013	0.000349004	0.000720948	-0.00261	-0.00107
																														41.1	-0.00404	-0.00113	-0.00452	-0.00115	0.0005219	0.000112384	-0.00106	-0.00142	-0.0014	0.000393394	0.000309746	-0.00287	-0.0011
																														41.2	-0.00411	-0.00152	-0.00466	-0.00108	1.12964e-05	-0.000493095	-0.00174	-0.00126	-0.00179	8.89847e-05	-0.000238675	-0.00347	-0.00139
																														41.3	-0.0041	-0.00241	-0.00479	-0.00107	-0.00117	-0.00125	-0.00257	-0.00147	-0.00228	-0.000335725	-0.000689985	-0.0041	-0.00174
																														41.4	-0.004	-0.00343	-0.00487	-0.00112	-0.00251	-0.00191	-0.00325	-0.002	-0.00271	-0.000740495	-0.000938811	-0.00455	-0.00201
																														41.5	-0.00392	-0.00436	-0.00495	-0.00121	-0.00373	-0.00239	-0.00367	-0.0027	-0.00303	-0.00109	-0.000967529	-0.00476	-0.00217
																														41.6	-0.00399	-0.00511	-0.00508	-0.00129	-0.00472	-0.00272	-0.00387	-0.00344	-0.00325	-0.00137	-0.000828309	-0.00475	-0.00221
																														41.7	-0.00425	-0.0057	-0.00533	-0.00135	-0.00554	-0.00295	-0.00398	-0.00415	-0.00343	-0.0016	-0.000640135	-0.00461	-0.00219
																														41.8	-0.00464	-0.00621	-0.00575	-0.00137	-0.00629	-0.00315	-0.00409	-0.00482	-0.00361	-0.00179	-0.000540187	-0.00445	-0.00217
																														41.9	-0.00509	-0.00669	-0.00633	-0.0014	-0.00706	-0.00345	-0.00427	-0.00542	-0.00382	-0.00195	-0.00060603	-0.00433	-0.00221
																														42	-0.00555	-0.00719	-0.00702	-0.00148	-0.00783	-0.00393	-0.00452	-0.00596	-0.00408	-0.00212	-0.000818384	-0.0043	-0.00231
																														42.1	-0.006	-0.00773	-0.00774	-0.00161	-0.00856	-0.00457	-0.00485	-0.00645	-0.00441	-0.00234	-0.00111	-0.00438	-0.00243
																														42.2	-0.00647	-0.0083	-0.00847	-0.00178	-0.0092	-0.00529	-0.00528	-0.00694	-0.00477	-0.0026	-0.00142	-0.00457	-0.00254
																														42.3	-0.00698	-0.00889	-0.00913	-0.00202	-0.00974	-0.00602	-0.00581	-0.00741	-0.00514	-0.00288	-0.00173	-0.0048	-0.00264
																														42.4	-0.00758	-0.00947	-0.00969	-0.00231	-0.01021	-0.00672	-0.00638	-0.00786	-0.00549	-0.00316	-0.00202	-0.00504	-0.00276
																														42.5	-0.00826	-0.01001	-0.01011	-0.00262	-0.0106	-0.00735	-0.00688	-0.00827	-0.00585	-0.00345	-0.00226	-0.00524	-0.00292
																														42.6	-0.00897	-0.01047	-0.01042	-0.00293	-0.01089	-0.00788	-0.00728	-0.00867	-0.00623	-0.00375	-0.00244	-0.0054	-0.00311
																														42.7	-0.00962	-0.01083	-0.01066	-0.00321	-0.01108	-0.0083	-0.00761	-0.00905	-0.00663	-0.00401	-0.00261	-0.00556	-0.00332
																														42.8	-0.01015	-0.01111	-0.01087	-0.00347	-0.01117	-0.00869	-0.00793	-0.00937	-0.00703	-0.00422	-0.00283	-0.00575	-0.00354
																														42.9	-0.01058	-0.01134	-0.01105	-0.00374	-0.01119	-0.00907	-0.00824	-0.00959	-0.00738	-0.00437	-0.00307	-0.00598	-0.00376
																														43	-0.01097	-0.01156	-0.01119	-0.00405	-0.01114	-0.00946	-0.00852	-0.00972	-0.00769	-0.00444	-0.00329	-0.00623	-0.00395
																														43.1	-0.01136	-0.01174	-0.0113	-0.00439	-0.01105	-0.00981	-0.00877	-0.0098	-0.00796	-0.00447	-0.00345	-0.00647	-0.0041
																														43.2	-0.01179	-0.01189	-0.01141	-0.00472	-0.01096	-0.01011	-0.00896	-0.00985	-0.00819	-0.0045	-0.00355	-0.00669	-0.00423
																														43.3	-0.0122	-0.01203	-0.01152	-0.00498	-0.01093	-0.01036	-0.00908	-0.0099	-0.00833	-0.00457	-0.00364	-0.00692	-0.00436
																														43.4	-0.01257	-0.01214	-0.01163	-0.00512	-0.01095	-0.01057	-0.00912	-0.00995	-0.00841	-0.00466	-0.00378	-0.00716	-0.00449
																														43.5	-0.01286	-0.01223	-0.0117	-0.00517	-0.011	-0.0107	-0.00912	-0.00998	-0.00848	-0.00474	-0.00397	-0.00738	-0.00461
																														43.6	-0.0131	-0.01231	-0.01172	-0.00522	-0.01103	-0.01074	-0.00911	-0.00997	-0.00859	-0.00477	-0.00413	-0.00757	-0.00472
																														43.7	-0.01331	-0.01236	-0.01169	-0.00533	-0.01102	-0.01073	-0.0091	-0.00994	-0.00875	-0.00478	-0.00424	-0.0077	-0.00482
																														43.8	-0.01349	-0.01239	-0.01165	-0.00552	-0.01094	-0.01075	-0.00906	-0.0099	-0.00891	-0.00478	-0.00437	-0.00776	-0.00492
																														43.9	-0.01362	-0.01243	-0.01164	-0.00577	-0.01074	-0.01079	-0.009	-0.00989	-0.00902	-0.00481	-0.00456	-0.00773	-0.00499
																														44	-0.01371	-0.01247	-0.01164	-0.00601	-0.01043	-0.01081	-0.00897	-0.00987	-0.00905	-0.00485	-0.00479	-0.00768	-0.00505
																														44.1	-0.01376	-0.01249	-0.01163	-0.0062	-0.01011	-0.01081	-0.00896	-0.00986	-0.009	-0.00483	-0.00496	-0.00769	-0.00511
																														44.2	-0.01375	-0.01246	-0.01158	-0.00629	-0.00987	-0.01079	-0.00897	-0.00984	-0.00891	-0.00475	-0.00504	-0.00776	-0.00516
																														44.3	-0.01368	-0.0124	-0.01152	-0.00631	-0.00972	-0.01075	-0.00899	-0.00982	-0.00882	-0.00464	-0.00505	-0.00786	-0.00521
																														44.4	-0.01355	-0.01233	-0.01145	-0.00631	-0.00956	-0.01064	-0.00901	-0.00975	-0.00873	-0.00456	-0.00506	-0.00794	-0.00525
																														44.5	-0.01341	-0.01227	-0.01139	-0.00634	-0.00935	-0.01048	-0.00901	-0.00962	-0.00864	-0.00455	-0.00511	-0.00799	-0.00529
																														44.6	-0.01331	-0.01222	-0.01131	-0.00637	-0.00908	-0.01035	-0.00895	-0.00947	-0.00856	-0.00454	-0.00523	-0.00804	-0.0053
																														44.7	-0.01328	-0.01217	-0.01124	-0.0064	-0.00884	-0.0103	-0.00881	-0.00935	-0.00852	-0.00452	-0.00538	-0.00809	-0.00529
																														44.8	-0.01327	-0.01212	-0.01114	-0.0064	-0.00869	-0.01032	-0.0086	-0.00928	-0.00848	-0.00448	-0.00551	-0.00816	-0.00529
																														44.9	-0.0132	-0.01206	-0.01101	-0.00637	-0.00861	-0.01032	-0.00837	-0.0092	-0.00841	-0.00445	-0.00552	-0.00826	-0.00528
																														45	-0.01303	-0.012	-0.01087	-0.00632	-0.00851	-0.01026	-0.00814	-0.00909	-0.00833	-0.00443	-0.00537	-0.00836	-0.00528
																														45.1	-0.01279	-0.0119	-0.01075	-0.00628	-0.00835	-0.01011	-0.00796	-0.00892	-0.00827	-0.0044	-0.00504	-0.00845	-0.00526
																														45.2	-0.01254	-0.01177	-0.01067	-0.00627	-0.00814	-0.00993	-0.00783	-0.0087	-0.00821	-0.00434	-0.00463	-0.00849	-0.00525
																														45.3	-0.01234	-0.01158	-0.01059	-0.00629	-0.00794	-0.00975	-0.00777	-0.00849	-0.00811	-0.00423	-0.0042	-0.00851	-0.00525
																														45.4	-0.01215	-0.01138	-0.01047	-0.00631	-0.00778	-0.00958	-0.00776	-0.00831	-0.00799	-0.00408	-0.00383	-0.00852	-0.00528
																														45.5	-0.01196	-0.01119	-0.01031	-0.00633	-0.00767	-0.00937	-0.00775	-0.00818	-0.00789	-0.00395	-0.00351	-0.00851	-0.00531
																														45.6	-0.01176	-0.01103	-0.01016	-0.00632	-0.00757	-0.0091	-0.00769	-0.00806	-0.0078	-0.00385	-0.00328	-0.00851	-0.00534
																														45.7	-0.01156	-0.01088	-0.01004	-0.00627	-0.00746	-0.00878	-0.00758	-0.00792	-0.00772	-0.00379	-0.00311	-0.00847	-0.00534
																														45.8	-0.01135	-0.01072	-0.00992	-0.00617	-0.00737	-0.00847	-0.00747	-0.00776	-0.00765	-0.00377	-0.00298	-0.00839	-0.00528
																														45.9	-0.01113	-0.01057	-0.00977	-0.00604	-0.00729	-0.00825	-0.00736	-0.00762	-0.0076	-0.00373	-0.00284	-0.00824	-0.00516
																														46	-0.01091	-0.01043	-0.00959	-0.00591	-0.00722	-0.00818	-0.00727	-0.00752	-0.00758	-0.00368	-0.00269	-0.00804	-0.00504
																														46.1	-0.01071	-0.01031	-0.00943	-0.00577	-0.00711	-0.0082	-0.00719	-0.00748	-0.00758	-0.00359	-0.0025	-0.00786	-0.00495
																														46.2	-0.01054	-0.01019	-0.00931	-0.00564	-0.00695	-0.00818	-0.00713	-0.00745	-0.00756	-0.00348	-0.0023	-0.00772	-0.00493
																														46.3	-0.01041	-0.01005	-0.00922	-0.00551	-0.00677	-0.00804	-0.00705	-0.00738	-0.00747	-0.00336	-0.00209	-0.00765	-0.00494
																														46.4	-0.01029	-0.00988	-0.00912	-0.00541	-0.00657	-0.00777	-0.00695	-0.00724	-0.00729	-0.00325	-0.0019	-0.00763	-0.00495
																														46.5	-0.01014	-0.00968	-0.00902	-0.00536	-0.00638	-0.00745	-0.00685	-0.00705	-0.00705	-0.00317	-0.00174	-0.00761	-0.00492
																														46.6	-0.00996	-0.00949	-0.0089	-0.00533	-0.00622	-0.00719	-0.00679	-0.00686	-0.00678	-0.00313	-0.00165	-0.00757	-0.00484
																														46.7	-0.00978	-0.00932	-0.00878	-0.00531	-0.0061	-0.007	-0.00678	-0.00669	-0.00654	-0.0031	-0.00162	-0.00751	-0.00473
																														46.8	-0.00961	-0.00918	-0.00866	-0.00526	-0.00601	-0.00685	-0.00679	-0.00655	-0.00637	-0.00308	-0.00162	-0.00744	-0.00463
																														46.9	-0.00945	-0.00904	-0.00854	-0.00519	-0.00595	-0.00672	-0.0068	-0.00644	-0.00629	-0.00304	-0.00161	-0.00738	-0.00456
																														47	-0.00929	-0.00889	-0.00843	-0.0051	-0.00592	-0.00658	-0.00683	-0.00635	-0.00629	-0.00299	-0.00159	-0.00732	-0.00453
																														47.1	-0.00914	-0.00875	-0.0083	-0.00502	-0.00589	-0.00643	-0.00684	-0.00629	-0.00631	-0.00291	-0.00155	-0.00724	-0.00452
																														47.2	-0.00901	-0.00865	-0.00817	-0.00497	-0.00585	-0.00626	-0.00681	-0.00622	-0.0063	-0.00279	-0.0015	-0.00717	-0.00451
																														47.3	-0.00889	-0.00857	-0.00806	-0.00492	-0.00579	-0.0061	-0.00671	-0.00611	-0.00622	-0.00266	-0.00143	-0.00714	-0.00447
																														47.4	-0.00873	-0.00848	-0.00797	-0.00487	-0.00571	-0.00599	-0.00653	-0.00594	-0.00606	-0.00257	-0.00136	-0.00713	-0.00441
																														47.5	-0.00852	-0.00835	-0.0079	-0.0048	-0.00561	-0.00592	-0.00634	-0.00574	-0.00589	-0.00252	-0.00132	-0.00708	-0.00434
																														47.6	-0.00827	-0.00818	-0.00783	-0.00473	-0.00549	-0.00588	-0.0062	-0.00557	-0.00575	-0.00247	-0.00131	-0.00699	-0.00428
																														47.7	-0.00804	-0.00801	-0.00776	-0.00465	-0.00535	-0.00584	-0.00612	-0.00546	-0.00566	-0.00238	-0.00127	-0.0069	-0.00425
																														47.8	-0.00788	-0.00784	-0.00769	-0.00456	-0.0052	-0.00575	-0.00607	-0.00537	-0.00561	-0.00225	-0.0012	-0.00685	-0.00424
																														47.9	-0.00779	-0.00767	-0.00761	-0.00444	-0.00508	-0.00561	-0.006	-0.00529	-0.00558	-0.00214	-0.00111	-0.00682	-0.00421
																														48	-0.00768	-0.00752	-0.00748	-0.0043	-0.005	-0.00543	-0.00588	-0.00519	-0.00553	-0.00212	-0.00107	-0.00675	-0.00414
																														48.1	-0.00754	-0.00738	-0.00729	-0.00415	-0.00494	-0.00524	-0.0057	-0.00509	-0.00545	-0.00215	-0.00107	-0.00659	-0.00402
																														48.2	-0.00737	-0.00727	-0.00708	-0.004	-0.00487	-0.00506	-0.00552	-0.00501	-0.00536	-0.00217	-0.00106	-0.00637	-0.00389
																														48.3	-0.00721	-0.00719	-0.0069	-0.00386	-0.00476	-0.0049	-0.00539	-0.00495	-0.00528	-0.00214	-0.00102	-0.00612	-0.00378
																														48.4	-0.00709	-0.00713	-0.00677	-0.00375	-0.0046	-0.00473	-0.00533	-0.0049	-0.0052	-0.00207	-0.000983258	-0.0059	-0.00367
																														48.5	-0.00701	-0.00707	-0.00669	-0.00364	-0.00442	-0.00456	-0.00527	-0.00484	-0.00512	-0.00201	-0.000993419	-0.00574	-0.00358
																														48.6	-0.00695	-0.00698	-0.00663	-0.0035	-0.00427	-0.00439	-0.00514	-0.00478	-0.00503	-0.00196	-0.00107	-0.00569	-0.00352
																														48.7	-0.00688	-0.00685	-0.00657	-0.00336	-0.00415	-0.00421	-0.00492	-0.00474	-0.00493	-0.00192	-0.00116	-0.00573	-0.00352
																														48.8	-0.00679	-0.0067	-0.00651	-0.00325	-0.00406	-0.00402	-0.00468	-0.00471	-0.00483	-0.00187	-0.00122	-0.0058	-0.00353
																														48.9	-0.00664	-0.00656	-0.00645	-0.00319	-0.00399	-0.00383	-0.00447	-0.00464	-0.00474	-0.00182	-0.00121	-0.00584	-0.0035
																														49	-0.00647	-0.00644	-0.0064	-0.00317	-0.00392	-0.0037	-0.00432	-0.00453	-0.00468	-0.00177	-0.00114	-0.00579	-0.00341
																														49.1	-0.00627	-0.00634	-0.00635	-0.00315	-0.00384	-0.00367	-0.00423	-0.0044	-0.00461	-0.00172	-0.00106	-0.00568	-0.00331
																														49.2	-0.00608	-0.00628	-0.00629	-0.00311	-0.00377	-0.0037	-0.0042	-0.0043	-0.00451	-0.00168	-0.00101	-0.00554	-0.00322
																														49.3	-0.00594	-0.00625	-0.00621	-0.00304	-0.00372	-0.00369	-0.00418	-0.00423	-0.00438	-0.00164	-0.000973484	-0.00539	-0.00317
																														49.4	-0.00586	-0.00624	-0.00614	-0.00295	-0.00367	-0.00359	-0.00414	-0.00418	-0.00424	-0.00159	-0.000942451	-0.00523	-0.00313
																														49.5	-0.00582	-0.00622	-0.00608	-0.00285	-0.0036	-0.00337	-0.00405	-0.00414	-0.00414	-0.00153	-0.000926034	-0.00507	-0.00308
																														49.6	-0.00571	-0.00586	-0.00566	-0.00271	-0.00308	-0.00284	-0.00367	-0.00329	-0.00348	-0.00122	-0.00057295	-0.00474	-0.00283
																														49.7	-0.0053	-0.00468	-0.00431	-0.00254	-0.00136	-0.0016	-0.0025	-0.000111711	-0.00102	-0.00025108	0.000870566	-0.00389	-0.00205
																														49.8	-0.00393	-0.00122	-0.000232709	-0.00229	0.00377	0.00173	0.00108	0.00969	0.00668	0.00255	0.00552	-0.00139	0.000177245
																														49.9	-0.00104	0.00506	0.00718	-0.00199	0.01338	0.00805	0.00814	0.02849	0.02204	0.00797	0.01503	0.00366	0.00456
																														50	0.00258	0.0112	0.01399	-0.0018	0.02307	0.01506	0.01609	0.04823	0.03957	0.01399	0.0265	0.00975	0.00969
																														50.1	0.00446	0.01202	0.0136	-0.00184	0.02433	0.01737	0.01889	0.05236	0.04601	0.01596	0.03192	0.01254	0.01188
																														50.2	0.00286	0.00697	0.00587	-0.00191	0.01538	0.01256	0.01395	0.03634	0.03547	0.01192	0.02654	0.00931	0.00905
																														50.3	-0.00115	0.000950721	-0.00174	-0.0017	0.0042	0.00445	0.0055	0.01557	0.01785	0.00535	0.01497	0.00238	0.00344
																														50.4	-0.00498	-0.00307	-0.00477	-0.00138	-0.00264	-0.00212	-0.00145	0.0041	0.00521	0.000378798	0.00492	-0.00392	-0.00142
																														50.5	-0.00694	-0.00587	-0.00541	-0.00128	-0.00567	-0.00551	-0.00549	0.000968188	-0.000314014	-0.00205	-0.000398959	-0.00725	-0.00398
																														50.6	-0.00698	-0.00769	-0.006	-0.00145	-0.00686	-0.0061	-0.00687	4.37405e-06	-0.00214	-0.00268	-0.00179	-0.00755	-0.00443
																														50.7	-0.00595	-0.00764	-0.00635	-0.00162	-0.00639	-0.00471	-0.00607	-0.00106	-0.00259	-0.00218	-0.00111	-0.00593	-0.00358
																														50.8	-0.00487	-0.00583	-0.00604	-0.00163	-0.00441	-0.00254	-0.00412	-0.00183	-0.00239	-0.00114	3.45247e-05	-0.00383	-0.00232
																														50.9	-0.00427	-0.00352	-0.00542	-0.00153	-0.00189	-0.000738525	-0.00228	-0.00194	-0.00189	-0.000164262	0.000704827	-0.00234	-0.00131
																														51	-0.0042	-0.00192	-0.00502	-0.00138	-1.51211e-06	0.0001389	-0.00138	-0.00166	-0.00155	0.000352034	0.000666975	-0.00186	-0.000838393
																														51.1	-0.0044	-0.00142	-0.00496	-0.00123	0.000675805	8.92272e-05	-0.00143	-0.00133	-0.00156	0.000376576	0.000193698	-0.0022	-0.000857137
																														51.2	-0.00461	-0.00182	-0.00507	-0.0011	0.00022877	-0.00045962	-0.00206	-0.0012	-0.0019	0.000100964	-0.000334228	-0.0029	-0.00116
																														51.3	-0.0047	-0.00263	-0.00518	-0.00102	-0.000798997	-0.0011	-0.00281	-0.00133	-0.00234	-0.000246769	-0.0006864	-0.00355	-0.00152
																														51.4	-0.00468	-0.00341	-0.00524	-0.000986098	-0.00185	-0.00159	-0.0034	-0.0016	-0.00271	-0.000535097	-0.000842542	-0.00397	-0.00181
																														51.5	-0.0046	-0.00398	-0.00527	-0.000987849	-0.00266	-0.00189	-0.00378	-0.00188	-0.00297	-0.000733629	-0.000883893	-0.00419	-0.00199
[truncated: 19 more columns]
