# Supplementary material for: Behavioral alterations are associated with vitamin B12 deficiency in the transcobalamin receptor/CD320 KO mouse
Source: PLoS One. 2017 May 18;12(5):e0177156. doi: 10.1371/journal.pone.0177156 (PMC5436650; doi:10.1371/journal.pone.0177156)
Supplement: S7 Dataset — (XLSX) [file pone.0177156.s007.xlsx]

## Sheet: Figure 7
Group	Synaptophysin density			Group	PSD-95 count	GluR1 density			Group	GluR2 density
WT	1753.7			WT	130.234	652.647			WT	237.514
WT	1096.3			WT	166.118	1409.5			WT	173.178
WT	1698.6			WT	154.313	1577.53			WT	51.2452
WT	1033.16			WT	131.639	2404.53			WT	65.6954
WT	1220.58			WT	120.115	685.5			WT	151.094
KO	1274.87			WT	152.345	672.198			WT	42.1795
KO	894.607			WT	140.915	1453.35			WT	99.8271
KO	1428.08			WT	158.435	2258.35			WT	51.5732
KO	1614.23			KO	166.212	341.683			WT	205.886
KO	1100.2			KO	207.718	532.596			KO	48.3236
				KO	133.326	357.155			KO	309.614
				KO	172.302	572.849			KO	144.691
				KO	146.724	558.538			KO	202.131
				KO	128.735	351.04			KO	200.323
				KO	185.794	462.292			KO	69.3457
				KO	147.754	331.41			KO	77.7931
									KO	140.21
